# Supplementary material for: catena-Poly[[diphenyl­propyl­tin(IV)]-μ-chloroacetato-κ2 O:O′]
Source: Acta Crystallogr Sect E Struct Rep Online. 2008 Jul 9;64(Pt 8):m1007. doi: 10.1107/S160053680802028X (PMC2961930; doi:10.1107/S160053680802028X)
Supplement: Supplementary file 2 [file e-64-m1007-Isup2.hkl]

#
# h,k,l, Fc-squared, Fo-squared, sigma(Fo-squared) and status flag
#
data_I
_shelx_title ' KH275H IN PCA2(1)'
_shelx_refln_list_code          4
_shelx_F_calc_maximum      211.26
_exptl_crystal_F_000      2604.00
_reflns_d_resolution_high  0.7273
 
loop_
 _symmetry_equiv_pos_as_xyz
 'x, y, z'
 '-x, -y, z+1/2'
 '-x+1/2, y, z+1/2'
 'x+1/2, -y, z'
 
_cell_length_a    19.3300
_cell_length_b    11.4404
_cell_length_c    16.3896
_cell_angle_alpha  90.000
_cell_angle_beta   90.000
_cell_angle_gamma  90.000
 
_shelx_F_squared_multiplier     1.000
 
loop_
 _refln_index_h
 _refln_index_k
 _refln_index_l
 _refln_F_squared_calc
 _refln_F_squared_meas
 _refln_F_squared_sigma
 _refln_observed_status
   0   0 -22      156.86      156.30     24.25 o
   2   0 -22       68.66       74.05     18.86 o
   4   0 -22       80.87       83.99     23.80 o
   0   1 -22       69.65       55.92     16.83 o
   1   1 -22      179.97      162.69     13.35 o
   2   1 -22        4.13        9.35     14.26 o
   3   1 -22      281.94      244.66     15.58 o
   4   1 -22       44.60       40.33     18.86 o
   5   1 -22       38.43       60.19     23.80 o
   0   2 -22       20.17       24.03     33.01 o
   1   2 -22      119.17      107.41     12.69 o
   2   2 -22       40.22       32.64     14.58 o
   3   2 -22      239.07      222.53     38.91 o
   4   2 -22        0.80        1.35     23.80 o
   1   3 -22        9.48       36.56     16.35 o
   2   0 -21      662.64      634.35     19.37 o
   4   0 -21      294.38      248.38     24.70 o
   6   0 -21       49.70        6.29     22.01 o
   8   0 -21       74.52       98.81     16.62 o
   1   1 -21      121.71      141.29     11.78 o
   2   1 -21      169.07      141.77     12.50 o
   3   1 -21      117.88      127.58     12.43 o
   4   1 -21       57.78       79.16     16.19 o
   5   1 -21       51.92       75.70     13.29 o
   6   1 -21       57.62       61.34     16.04 o
   7   1 -21      185.40      153.82     16.67 o
   8   1 -21       14.23        6.82     21.78 o
   9   1 -21      198.00      133.58     14.29 o
   1   2 -21       81.55       82.23     12.70 o
   2   2 -21       98.44      106.85     12.45 o
   3   2 -21       83.47       77.38     14.67 o
   4   2 -21       75.25       98.13     16.04 o
   5   2 -21       60.16       99.37     16.04 o
   6   2 -21       20.90       39.90     16.19 o
   7   2 -21      176.93      172.00     17.15 o
   8   2 -21       18.03       44.30     13.36 o
   1   3 -21       60.14       45.17     12.20 o
   2   3 -21      334.94      332.29     20.94 o
   3   3 -21       10.53       -4.22     11.11 o
   4   3 -21      158.49      163.48     33.91 o
   5   3 -21       55.52       80.33     50.75 o
   6   3 -21       35.76       43.58     16.19 o
   7   3 -21       27.32       34.29     42.22 o
   1   4 -21       75.35       77.11     13.66 o
   2   4 -21      117.13      105.84     14.95 o
   3   4 -21       38.98       34.01     18.13 o
   4   4 -21        6.41       27.85     15.88 o
   5   4 -21       17.68        4.04     17.97 o
   6   4 -21       80.36      116.01     13.78 o
   1   5 -21       21.07       32.15     11.50 o
   2   5 -21       42.96       34.91     14.37 o
   3   5 -21       65.17       47.68     15.25 o
   4   5 -21       93.64       72.31     24.25 o
   0   0 -20     1834.11     1773.23     33.24 o
   2   0 -20      152.75      194.46     43.57 o
   4   0 -20      492.17      480.14     24.70 o
   6   0 -20      324.83      316.20     24.70 o
   8   0 -20      223.71      212.00     23.36 o
  10   0 -20       38.67        6.29     16.62 o
   0   1 -20      484.41      450.63     19.09 o
   1   1 -20       25.23       47.75     11.44 o
   2   1 -20       17.04       30.18     11.34 o
   3   1 -20       59.30       73.09     10.47 o
   4   1 -20      160.46      152.53     31.80 o
   5   1 -20      279.86      293.68     31.22 o
   6   1 -20       50.32       63.56     22.46 o
   7   1 -20       73.43       78.67     22.68 o
   8   1 -20       91.78       58.18     13.45 o
   9   1 -20      140.35      171.21     54.57 o
  10   1 -20       23.83       40.01     13.29 o
  11   1 -20      371.03      362.89     30.77 o
   0   2 -20      228.71      240.95     18.66 o
   1   2 -20       76.69       78.65     12.08 o
   2   2 -20      141.23      130.52     11.90 o
   3   2 -20       84.91       89.72     14.00 o
   4   2 -20       19.16       37.65     14.25 o
   5   2 -20      283.76      305.17     16.82 o
   6   2 -20      143.37      175.88     16.20 o
   7   2 -20      145.26      167.25     16.19 o
   8   2 -20       54.21       73.76     12.88 o
   9   2 -20       86.32       83.90     25.38 o
  10   2 -20       45.25       69.50     24.48 o
  11   2 -20      297.78      344.70     89.16 o
   0   3 -20      693.72      689.99     19.37 o
   1   3 -20       61.11       75.35     11.55 o
   2   3 -20      157.22      154.05     13.35 o
   3   3 -20      111.84      133.60     14.56 o
   4   3 -20      185.79      173.11     15.54 o
   5   3 -20        0.27       33.91     30.32 o
   6   3 -20      214.67      241.51     39.52 o
   7   3 -20       29.29       36.61     15.70 o
   8   3 -20       47.41       58.83     14.15 o
   9   3 -20        7.67        3.39     13.21 o
  10   3 -20       44.04       53.78     13.63 o
  11   3 -20        1.71       39.08     15.72 o
   0   4 -20       87.80       95.97     16.35 o
   1   4 -20       40.53       51.14     11.98 o
   2   4 -20        0.09       -6.70     14.80 o
   3   4 -20       82.65       96.34     19.11 o
   4   4 -20      172.04      171.82     16.47 o
   5   4 -20      186.06      201.51     13.78 o
   6   4 -20       13.08       17.47     49.41 o
   7   4 -20       54.94      133.21     40.87 o
   8   4 -20      188.84      133.81     29.87 o
   9   4 -20      128.68      143.47     14.01 o
   0   5 -20      152.26      135.08     34.58 o
   1   5 -20       67.74       79.98     13.40 o
   2   5 -20       84.18      102.82     14.58 o
   3   5 -20      118.82      111.75     17.55 o
   4   5 -20       17.76       25.97     11.53 o
   5   5 -20       71.56       42.17     18.64 o
   6   5 -20       53.52       59.74     13.36 o
   7   5 -20      139.16      100.99     14.82 o
   8   5 -20      204.32      179.96     28.75 o
   0   6 -20      133.51      126.21     24.70 o
   1   6 -20      107.11       87.69     13.15 o
   2   6 -20       20.08       42.63     14.48 o
   3   6 -20      280.79      244.48     21.95 o
   4   6 -20       65.37       50.66     14.04 o
   5   6 -20        8.73       30.99     16.04 o
   6   6 -20       47.98       52.28     13.45 o
   0   7 -20       24.77       37.28     23.36 o
   1   7 -20       27.20       29.56     16.35 o
   2   7 -20       11.98       30.54     28.75 o
   2   0 -19      653.78      755.04     18.73 o
   4   0 -19      424.92      366.69     44.47 o
   6   0 -19      558.89      452.29     24.70 o
   8   0 -19       15.82       41.32     21.56 o
  10   0 -19      613.64      585.69     19.31 o
  12   0 -19      420.70      468.91     18.41 o
  14   0 -19       52.77      141.48     22.46 o
   1   1 -19      735.94      773.99     16.14 o
   2   1 -19      252.54      266.84     12.12 o
   3   1 -19       23.61       25.04     10.70 o
   4   1 -19       64.59      118.09     32.28 o
   5   1 -19      401.40      376.75     51.88 o
   6   1 -19      168.09      219.42     16.51 o
   7   1 -19      207.98      197.73     14.01 o
   8   1 -19        7.31       31.22     24.03 o
   9   1 -19       60.87       43.24     14.37 o
  10   1 -19      136.64      129.74     19.76 o
  11   1 -19       11.31       20.17     40.87 o
  12   1 -19       81.74       73.87     21.56 o
  13   1 -19      104.47       76.11     15.72 o
   1   2 -19      809.02      799.31     13.58 o
   2   2 -19      108.25      138.43     11.73 o
   3   2 -19      115.18      135.52     11.50 o
   4   2 -19      219.17      235.62     15.40 o
   5   2 -19      461.15      436.79     32.11 o
   6   2 -19      125.04      119.06     12.96 o
   7   2 -19       73.64       77.53     13.12 o
   8   2 -19       24.66       43.38     16.17 o
   9   2 -19       89.38       91.17     13.21 o
  10   2 -19      168.77      196.54     18.19 o
  11   2 -19        8.48      -12.96     12.96 o
  12   2 -19      118.73      128.81     13.63 o
  13   2 -19       89.12       85.84     16.65 o
   1   3 -19       48.57       81.47     19.25 o
   2   3 -19      147.82      170.81     11.56 o
   3   3 -19       59.40      104.89     18.37 o
   4   3 -19      187.01      178.70     12.67 o
   5   3 -19       33.28       52.32     16.39 o
   6   3 -19      436.93      454.57     17.15 o
   7   3 -19       74.21       92.09     30.77 o
   8   3 -19       18.28       62.02     20.66 o
   9   3 -19      105.73      110.14     30.09 o
  10   3 -19      459.11      507.92     42.22 o
  11   3 -19        2.87      -13.21     13.21 o
  12   3 -19      212.67      172.98     11.91 o
  13   3 -19       49.08       20.82     33.46 o
   1   4 -19      465.15      447.46     12.71 o
   2   4 -19      155.89      140.26     14.31 o
   3   4 -19       17.32        4.10     13.79 o
   4   4 -19       38.89       82.59     14.17 o
   5   4 -19      162.54      133.69     22.91 o
   6   4 -19      269.74      283.69     42.67 o
   7   4 -19      216.33      218.38     42.89 o
   8   4 -19       18.48       35.99     13.12 o
   9   4 -19       67.85       68.00     33.91 o
  10   4 -19      152.58      156.03     16.51 o
  11   4 -19       16.13       28.97     16.04 o
  12   4 -19       26.56       54.35     16.20 o
   1   5 -19      227.85      223.20     21.39 o
   2   5 -19      154.75      157.58     18.93 o
   3   5 -19       53.04       46.50     11.93 o
   4   5 -19      290.52      290.23     24.43 o
   5   5 -19      260.35      249.82     39.97 o
   6   5 -19       50.48       80.72     29.19 o
   7   5 -19       12.16        3.76     54.80 o
   8   5 -19       12.93       34.36     16.39 o
   9   5 -19       88.45      105.41     16.19 o
  10   5 -19      122.71      119.84     39.75 o
  11   5 -19       13.12      -27.40     27.40 o
   1   6 -19      106.32      108.84     15.49 o
   2   6 -19       25.02       44.90     13.79 o
   3   6 -19       68.83       44.74     14.11 o
   4   6 -19       56.49       68.88     14.28 o
   5   6 -19       92.45      160.52     53.45 o
   6   6 -19      111.63      122.94     68.27 o
   7   6 -19      149.18      181.85     62.66 o
   8   6 -19        6.13        1.64     16.19 o
   9   6 -19      193.78      156.61     34.81 o
   1   7 -19       67.37       98.79     32.56 o
   2   7 -19      219.09      202.88     13.98 o
   3   7 -19       14.96      -10.62     14.21 o
   4   7 -19       50.56       82.91     15.56 o
   5   7 -19       33.51       36.21     14.63 o
   6   7 -19      103.62       93.18     16.67 o
   7   7 -19      105.76      108.86     13.45 o
   1   8 -19       26.81       18.50     16.35 o
   2   8 -19      200.15      157.63     17.78 o
   3   8 -19       15.35       21.46     23.58 o
   0   0 -18       99.07      133.85     22.01 o
   2   0 -18      108.26       91.94     22.01 o
   4   0 -18      339.88      319.71     21.11 o
   6   0 -18      127.67      168.43     22.91 o
   8   0 -18     1891.94     2017.11     30.54 o
  10   0 -18      153.81      196.73     16.62 o
  12   0 -18      354.33      350.78     18.41 o
  14   0 -18      449.50      476.54     24.70 o
   0   1 -18       79.97       98.89     17.13 o
   1   1 -18      551.78      580.35     14.46 o
   2   1 -18       44.78       60.49     12.43 o
   3   1 -18     1222.67     1244.23     15.72 o
   4   1 -18      170.03      146.31     32.70 o
   5   1 -18      135.14      124.66     25.83 o
   6   1 -18       60.18      107.81     15.88 o
   7   1 -18      258.06      273.92     13.78 o
   8   1 -18      439.49      473.49     17.78 o
   9   1 -18       66.66      113.37     13.03 o
  10   1 -18       57.53       59.18     13.36 o
  11   1 -18      138.48      218.49     16.04 o
  12   1 -18      102.85      107.39     12.13 o
  13   1 -18      110.10      141.40     51.65 o
  14   1 -18       55.60       43.12     12.79 o
  15   1 -18       28.10       38.84     24.70 o
   0   2 -18       62.86       51.29     19.53 o
   1   2 -18      453.29      429.10     13.08 o
   2   2 -18      182.00      181.48     12.47 o
   3   2 -18     1438.87     1367.90     27.88 o
   4   2 -18        9.92       82.88     28.74 o
   5   2 -18       45.92       85.57     15.72 o
   6   2 -18      399.14      381.52     14.20 o
   7   2 -18      355.16      368.00     31.44 o
   8   2 -18      224.66      217.22     19.99 o
   9   2 -18       36.91       60.83     12.71 o
  10   2 -18       45.51       12.35     40.20 o
  11   2 -18       85.94       92.86     16.04 o
  12   2 -18       65.17       51.43     13.21 o
  13   2 -18       78.73       66.90     16.04 o
  14   2 -18      183.50      175.83     16.67 o
  15   2 -18       70.08       81.48     30.09 o
   0   3 -18      367.07      356.73     17.31 o
   1   3 -18       10.02       26.68     11.68 o
   2   3 -18      281.89      292.52     12.56 o
   3   3 -18        6.38       23.85     13.69 o
   4   3 -18      346.67      358.44     15.58 o
   5   3 -18      177.58      192.39     42.44 o
   6   3 -18      236.34      271.59     16.19 o
   7   3 -18      131.03      122.76     13.54 o
   8   3 -18      567.65      469.12     14.86 o
   9   3 -18       93.92       94.07     13.21 o
  10   3 -18      175.60      220.73     25.83 o
  11   3 -18      151.43      177.05     13.54 o
  12   3 -18      284.66      311.51     16.67 o
  13   3 -18        9.41       33.84     13.26 o
  14   3 -18      302.53      278.34     21.33 o
   0   4 -18      643.77      542.53     29.19 o
   1   4 -18      258.77      279.07     12.43 o
   2   4 -18        6.81       -2.01     10.49 o
   3   4 -18      778.63      772.42     15.75 o
   4   4 -18      367.46      340.34     22.26 o
   5   4 -18      154.12      116.75     40.13 o
   6   4 -18       50.27       52.31     19.09 o
   7   4 -18       16.92       73.80     15.88 o
   8   4 -18      126.72      119.15     15.72 o
   9   4 -18      165.27      182.40     24.03 o
  10   4 -18       36.34       47.07     31.44 o
  11   4 -18       89.00       82.35     11.43 o
  12   4 -18       52.39       78.49     25.38 o
  13   4 -18       78.74      117.06     13.21 o
  14   4 -18       32.83        4.85     29.42 o
   0   5 -18      667.24      639.59     15.79 o
   1   5 -18      309.63      283.93     14.13 o
   2   5 -18      147.75      168.81     29.76 o
   3   5 -18      266.76      275.32     21.17 o
   4   5 -18       48.83       57.87     14.25 o
   5   5 -18       60.57       62.35     15.72 o
   6   5 -18      183.69      157.10     13.21 o
   7   5 -18      213.06      227.43     13.59 o
   8   5 -18      175.12      182.49     19.09 o
   9   5 -18        7.08       21.77     15.72 o
  10   5 -18       18.57        2.55     37.05 o
  11   5 -18      143.73      192.33     16.20 o
  12   5 -18       21.33       26.65     17.29 o
  13   5 -18       16.76        9.65     16.84 o
   0   6 -18       42.17       25.89     38.63 o
   1   6 -18       45.38       65.67     13.63 o
   2   6 -18       26.28       23.80     12.97 o
   3   6 -18       38.33       59.56     14.89 o
   4   6 -18       43.13       51.20     31.33 o
   5   6 -18      319.65      320.56     15.33 o
   6   6 -18       54.37       93.25     29.64 o
   7   6 -18      137.05      139.46     42.00 o
   8   6 -18      308.41      315.24     23.36 o
   9   6 -18      116.36      131.12     16.35 o
  10   6 -18       20.38       86.02     33.91 o
  11   6 -18      364.37      395.00     17.47 o
  12   6 -18       65.86       88.38     13.45 o
   0   7 -18      539.38      446.90     26.50 o
   1   7 -18        8.26        6.84     16.04 o
   2   7 -18       38.38       33.26     11.84 o
   3   7 -18       94.17      125.16     22.09 o
   4   7 -18      180.34      186.49     25.96 o
   5   7 -18      134.22      121.20     13.42 o
   6   7 -18      113.71      156.45     46.94 o
   7   7 -18        1.92       27.81     12.79 o
   8   7 -18       22.56       29.30     12.88 o
   9   7 -18       39.76       26.50     30.54 o
  10   7 -18       18.30       38.76     16.62 o
   0   8 -18      387.74      378.18     25.60 o
   1   8 -18       15.52       44.02     23.80 o
   2   8 -18       63.33       82.64     23.36 o
   3   8 -18       23.42       32.01     14.04 o
   4   8 -18      120.14       89.77     16.93 o
   5   8 -18       42.91       27.49     15.73 o
   6   8 -18      154.37      170.73     22.24 o
   7   8 -18       48.93       59.29     16.62 o
   8   8 -18       51.54       61.53     23.36 o
   3   9 -18       21.87       28.30     28.75 o
   4   9 -18        1.10       19.71     18.54 o
   2   0 -17     1836.94     1895.15     42.22 o
   4   0 -17     1561.26     1701.06     37.28 o
   6   0 -17      825.43      953.99     25.60 o
   8   0 -17      156.01      223.67     23.36 o
  10   0 -17      442.69      379.98     18.41 o
  12   0 -17      248.77      304.07     16.17 o
  14   0 -17      168.82      147.32     16.17 o
  16   0 -17       89.16      115.43     16.17 o
   1   1 -17      469.45      481.95     13.10 o
   2   1 -17      553.29      579.41     17.95 o
   3   1 -17      253.18      226.76     15.17 o
   4   1 -17      402.11      391.25     11.51 o
   5   1 -17      183.27      190.98     31.44 o
   6   1 -17      339.31      399.90     26.28 o
   7   1 -17      993.75     1043.25     47.38 o
   8   1 -17       66.89       75.28     13.54 o
   9   1 -17      967.68      978.70     14.61 o
  10   1 -17      117.76      155.62     41.55 o
  11   1 -17       10.54        2.78     15.40 o
  12   1 -17       92.32      125.25     16.84 o
  13   1 -17      517.89      489.08     35.93 o
  14   1 -17       69.54      132.45     44.69 o
  15   1 -17      249.64      224.66     32.56 o
  16   1 -17        9.42       11.75     13.03 o
  17   1 -17       32.27       40.13     23.80 o
   1   2 -17      296.05      285.87     12.07 o
   2   2 -17      707.62      692.20     14.31 o
   3   2 -17      497.50      486.69     13.31 o
   4   2 -17      245.06      234.87     12.96 o
   5   2 -17      572.34      568.82     61.46 o
   6   2 -17      109.14      138.21     16.20 o
   7   2 -17      531.90      492.67     14.76 o
   8   2 -17       61.84       97.21     13.54 o
   9   2 -17      869.93      874.84     28.52 o
  10   2 -17      234.36      264.47     23.80 o
  11   2 -17       32.12       64.59     11.90 o
  12   2 -17       34.94       50.79     12.79 o
  13   2 -17      449.73      463.88     21.78 o
  14   2 -17       45.44       37.17     12.79 o
  15   2 -17      133.15      135.42     21.11 o
  16   2 -17       32.52       34.62     12.79 o
  17   2 -17       71.11       97.47     39.08 o
   1   3 -17      350.32      385.25     12.64 o
   2   3 -17     1919.39     1973.23     26.64 o
   3   3 -17       19.54       35.44     10.63 o
   4   3 -17      599.37      614.59     20.08 o
   5   3 -17      308.09      340.25     15.92 o
   6   3 -17      309.74      314.88     13.69 o
   7   3 -17       84.77      100.35     16.39 o
   8   3 -17      156.41      180.33     21.78 o
   9   3 -17       75.51      113.02     15.56 o
  10   3 -17      228.73      240.86     13.45 o
  11   3 -17       18.90       39.14     28.52 o
  12   3 -17       58.31       87.46     13.21 o
  13   3 -17       79.34      129.69     15.55 o
  14   3 -17      160.57      167.97     11.12 o
  15   3 -17       21.33       25.31     15.72 o
  16   3 -17       49.59       37.10     16.35 o
   1   4 -17      436.33      471.09     14.13 o
   2   4 -17      807.64      883.52     36.37 o
   3   4 -17      228.70      217.66     12.28 o
   4   4 -17       74.10       77.69     14.50 o
   5   4 -17      273.94      306.59     43.05 o
   6   4 -17      456.76      422.50     17.14 o
   7   4 -17      465.15      476.69     17.14 o
   8   4 -17       59.53       87.74     13.03 o
   9   4 -17      295.52      310.53     16.51 o
  10   4 -17      161.50      187.69     16.19 o
  11   4 -17        7.78        8.86     13.12 o
  12   4 -17       60.67       50.98     12.88 o
  13   4 -17      271.19      248.11     36.16 o
  14   4 -17       75.26       72.01     12.79 o
  15   4 -17      132.71      144.02     13.12 o
   1   5 -17      100.82       85.46     10.43 o
   2   5 -17      232.48      212.61     12.53 o
   3   5 -17      220.81      269.91     14.14 o
   4   5 -17      559.87      536.79     15.62 o
   5   5 -17      164.76      172.65     12.54 o
   6   5 -17      204.08      223.22     37.05 o
   7   5 -17      115.82      112.61     32.56 o
   8   5 -17       21.22        6.74     37.28 o
   9   5 -17      275.20      290.50     42.00 o
  10   5 -17      290.08      312.51     11.91 o
  11   5 -17        4.45       14.26     10.95 o
  12   5 -17      191.04      210.82     16.35 o
  13   5 -17      233.28      229.69     27.17 o
  14   5 -17        0.97       54.19     19.31 o
  15   5 -17       11.13       -7.57     16.17 o
   1   6 -17      567.00      547.66     23.15 o
   2   6 -17      338.01      324.12     15.10 o
   3   6 -17       35.92       34.80     16.57 o
   4   6 -17      197.02      210.55     19.24 o
   5   6 -17      194.41      183.45     13.30 o
   6   6 -17       29.68       15.50     22.23 o
   7   6 -17      237.11      237.44     15.05 o
   8   6 -17       77.97      113.40     18.64 o
   9   6 -17      113.20      154.77     16.19 o
  10   6 -17       53.30       28.87     15.87 o
  11   6 -17       21.84       30.83     15.72 o
  12   6 -17       21.45       49.04     15.72 o
  13   6 -17       97.75      104.79     16.39 o
  14   6 -17       43.93       18.41     22.46 o
   1   7 -17      194.80      150.88     82.64 o
   2   7 -17      293.66      256.54     14.44 o
   3   7 -17        8.97       41.78     21.33 o
   4   7 -17       67.29       47.82     17.91 o
   5   7 -17       53.99       55.25     15.60 o
   6   7 -17      237.68      222.10     15.04 o
   7   7 -17      200.00      135.19     23.80 o
   8   7 -17       30.90       75.91     21.56 o
   9   7 -17       89.16      177.41     22.91 o
  10   7 -17      195.04      123.96     22.91 o
  11   7 -17        5.87       22.91     22.91 o
  12   7 -17       82.99      128.90     23.36 o
   3   8 -17       44.31       40.42     22.01 o
   4   8 -17      133.13      165.63     32.05 o
   5   8 -17       58.47       57.89     15.20 o
   6   8 -17      201.75      181.65     14.11 o
   7   8 -17       31.86       42.22     22.91 o
   8   8 -17       20.66        8.08     15.72 o
   9   8 -17       69.92       59.74     23.36 o
  10   8 -17      209.80      243.44     23.36 o
   4   9 -17       20.49       31.44     23.36 o
   5   9 -17      170.50      180.21     18.64 o
   6   9 -17        6.73       16.60     15.05 o
   7   9 -17       77.85       49.92     22.22 o
   8   9 -17        0.44       39.52     16.17 o
   3  10 -17        2.22        9.43     23.80 o
   0   0 -16     4400.06     4403.87     40.42 o
   2   0 -16      317.11      315.32     23.36 o
   4   0 -16     1142.37     1186.74     44.47 o
   6   0 -16      959.94      991.71     20.66 o
   8   0 -16       82.09       78.60     16.17 o
  10   0 -16      135.47      145.07     16.62 o
  12   0 -16       58.74       83.99     21.56 o
  14   0 -16      170.52      132.05     16.62 o
  16   0 -16      538.35      573.11     24.70 o
  18   0 -16       19.63       91.18     15.72 o
   0   1 -16      708.55      747.14     16.19 o
   1   1 -16      152.17      140.15     11.51 o
   2   1 -16      105.51      135.08     11.11 o
   3   1 -16      441.85      337.70     11.80 o
   4   1 -16      308.45      320.56     15.49 o
   5   1 -16     1344.78     1237.52    149.56 o
   6   1 -16      158.87      145.81     16.67 o
   7   1 -16      682.46      630.39     14.99 o
   8   1 -16       17.20       29.42     12.79 o
   9   1 -16      711.19      766.50     30.32 o
  10   1 -16       89.91      167.14     27.62 o
  11   1 -16     1776.05     1687.53     23.13 o
  12   1 -16       37.88       32.76     12.80 o
  13   1 -16      118.93      156.21     12.88 o
  14   1 -16       33.72       55.83     20.66 o
  15   1 -16      250.31      313.58     16.83 o
  16   1 -16      151.87      137.50     16.35 o
  17   1 -16      120.86      140.41     15.94 o
  18   1 -16       13.25       45.22     34.14 o
   0   2 -16     1372.59     1447.87     39.75 o
   1   2 -16      342.45      341.93     12.24 o
   2   2 -16      145.17      171.98     11.80 o
   3   2 -16      326.38      305.42     12.62 o
   4   2 -16      193.58      196.73     14.83 o
   5   2 -16     1512.00     1550.02     59.92 o
   6   2 -16      502.73      544.39     17.79 o
   7   2 -16      903.36      862.14     52.77 o
   8   2 -16      118.64      134.25     13.29 o
   9   2 -16      376.10      369.68     28.30 o
  10   2 -16        4.84       10.78     15.27 o
  11   2 -16     1355.30     1397.77     35.93 o
  12   2 -16       45.90       45.02     17.29 o
  13   2 -16       34.39       20.23     12.55 o
  14   2 -16      192.87      213.91     36.61 o
  15   2 -16      337.24      343.42     16.20 o
  16   2 -16       93.32      119.82     30.99 o
  17   2 -16       66.16      114.41     17.52 o
  18   2 -16        6.07       58.51     64.00 o
   0   3 -16     3090.96     2995.59     99.04 o
   1   3 -16      367.28      369.70     12.74 o
   2   3 -16      544.54      572.89     13.12 o
   3   3 -16     1093.62     1139.16     38.77 o
   4   3 -16     1358.31     1394.41     55.94 o
   5   3 -16       84.99       83.61     15.38 o
   6   3 -16     1162.19     1175.61     27.85 o
   7   3 -16      115.38       88.63     13.21 o
   8   3 -16      204.98      179.31     25.60 o
   9   3 -16        2.51       46.93     38.40 o
  10   3 -16       26.65       48.54     57.72 o
  11   3 -16       13.95        8.16     12.55 o
  12   3 -16       48.60       97.10     34.81 o
  13   3 -16       42.63       21.40     27.62 o
  14   3 -16      103.95      126.77     15.72 o
  15   3 -16       34.10       51.49     12.46 o
  16   3 -16      210.66      219.59     32.56 o
  17   3 -16       10.51       39.72     15.72 o
   0   4 -16      625.60      663.18     18.85 o
   1   4 -16       66.49       69.58     19.96 o
   2   4 -16       67.24       66.57     11.23 o
   3   4 -16      586.57      610.54     15.31 o
   4   4 -16      587.22      610.89     22.46 o
   5   4 -16      872.36      925.04     17.28 o
   6   4 -16       30.82       43.59     15.38 o
   7   4 -16       58.92       68.51     13.36 o
   8   4 -16      625.88      678.44     17.47 o
   9   4 -16      324.40      372.80     16.51 o
  10   4 -16       48.89      109.13     38.18 o
  11   4 -16      687.47      652.73     50.30 o
  12   4 -16      221.78      221.62     15.27 o
  13   4 -16       92.93       79.39     32.79 o
  14   4 -16       97.29       84.45     11.45 o
  15   4 -16       39.45        8.27     32.11 o
  16   4 -16       18.21       40.56     38.40 o
  17   4 -16       95.74       69.75     14.82 o
   0   5 -16      358.72      345.52     17.14 o
   1   5 -16      136.96      147.04     11.56 o
   2   5 -16      284.17      282.80     18.49 o
   3   5 -16      394.40      409.79     14.95 o
   4   5 -16        2.18        7.46     14.46 o
   5   5 -16      196.31      212.37     12.23 o
   6   5 -16      335.39      304.81     16.35 o
   7   5 -16      404.16      499.61     17.31 o
   8   5 -16      804.12      790.55     47.16 o
   9   5 -16      165.41      190.13     23.36 o
  10   5 -16       25.39       25.40     17.52 o
  11   5 -16      305.52      309.11     14.20 o
  12   5 -16      121.23      164.13     25.15 o
  13   5 -16        1.52       -4.04     15.24 o
  14   5 -16      220.26      183.27     27.85 o
  15   5 -16      127.30      131.69     67.15 o
  16   5 -16       63.50       70.85     50.98 o
   0   6 -16     1045.06      947.14     37.05 o
   1   6 -16      363.04      362.26     17.31 o
   2   6 -16      124.37      149.96     16.82 o
   3   6 -16     1126.20     1056.57     18.30 o
   4   6 -16      262.86      273.88     18.78 o
   5   6 -16      111.53       90.57     22.91 o
   6   6 -16      202.05      223.17     21.69 o
   7   6 -16      243.00      245.23     23.36 o
   8   6 -16       52.04       93.42     22.01 o
   9   6 -16        7.40       17.07     21.56 o
  10   6 -16       23.48        1.35     22.01 o
  11   6 -16       30.06       53.00     22.01 o
  12   6 -16        5.99       90.73     21.56 o
  13   6 -16       65.34      109.08     29.19 o
  14   6 -16       48.52       74.15     20.89 o
  15   6 -16       37.40       61.73     11.27 o
   1   7 -16       59.51       75.46     15.72 o
   2   7 -16       19.36       58.39     22.01 o
   3   7 -16      288.77      344.49     23.36 o
   4   7 -16      306.77      307.39     14.79 o
   5   7 -16      147.58      170.48     24.41 o
   6   7 -16        8.67       17.99     12.90 o
   7   7 -16        4.60       20.66     22.46 o
   8   7 -16      516.84      479.69     17.52 o
   9   7 -16      137.18      188.19     22.46 o
  10   7 -16       87.15       70.96     22.01 o
  11   7 -16      151.52      229.51     23.36 o
  12   7 -16      183.28      212.89     23.36 o
  13   7 -16       53.38       51.20     16.17 o
  14   7 -16      195.17      247.93     23.36 o
   3   8 -16      147.50      128.90     16.17 o
   4   8 -16       89.32       93.87     15.72 o
   5   8 -16        2.50       18.33     14.04 o
   6   8 -16      123.82      158.38     17.00 o
   7   8 -16       32.81       24.50     17.15 o
   8   8 -16      410.95      359.77     18.41 o
   9   8 -16        8.86       -0.90     15.72 o
  10   8 -16      103.97      106.00     16.17 o
  11   8 -16       42.62       86.24     22.91 o
  12   8 -16      139.33      114.53     17.07 o
   4   9 -16        0.85        4.43     12.63 o
   5   9 -16       33.52       14.04     25.83 o
   6   9 -16        9.31       -8.45     17.59 o
   7   9 -16       68.82       73.17     17.34 o
   8   9 -16       19.66       58.79     25.82 o
   9   9 -16       31.76      -15.72     15.72 o
  10   9 -16       12.56       90.28     22.01 o
   3  10 -16       81.01       96.57     23.36 o
   4  10 -16       37.12       72.31     23.36 o
   5  10 -16       23.42        5.39     28.75 o
   6  10 -16       49.13       50.30     29.19 o
   7  10 -16       19.62      -21.11     43.79 o
   2   0 -15     1480.88     1438.73     36.16 o
   4   0 -15     1746.46     1650.91     55.69 o
   6   0 -15     3100.94     2938.76     27.40 o
   8   0 -15      154.63      145.07     17.07 o
  10   0 -15     2183.21     2045.86     24.25 o
  12   0 -15     1443.85     1543.71     26.95 o
  14   0 -15       31.29      121.27     21.56 o
  16   0 -15      370.37      384.47     17.07 o
  18   0 -15      128.58      174.27     22.91 o
   1   1 -15     3367.36     3519.02     33.83 o
   2   1 -15      623.81      644.42     16.34 o
   3   1 -15      479.30      546.14     11.96 o
   4   1 -15      603.41      637.47     17.80 o
   5   1 -15     1397.71     1447.06     51.05 o
   6   1 -15     1277.36     1269.98     19.53 o
   7   1 -15     1035.75     1173.01     24.48 o
   8   1 -15       72.98       50.06     12.96 o
   9   1 -15      783.75      871.07     28.97 o
  10   1 -15      651.25      598.22     40.42 o
  11   1 -15       46.80       27.80     16.62 o
  12   1 -15      301.40      294.86     12.22 o
  13   1 -15      292.75      264.85     31.89 o
  14   1 -15       13.41      -15.56     15.56 o
  15   1 -15      366.88      395.86     16.84 o
  16   1 -15      134.20      109.81     21.56 o
  17   1 -15      259.15      307.72     54.57 o
  18   1 -15       13.74       39.10     26.50 o
  19   1 -15       21.71       40.63     45.36 o
   1   2 -15     1641.72     1498.76     15.15 o
   2   2 -15     1179.29     1149.22     16.14 o
   3   2 -15      405.98      425.73     21.05 o
   4   2 -15      529.42      484.15     78.70 o
   5   2 -15     2015.47     2215.23     20.24 o
   6   2 -15      246.62      220.38     13.87 o
   7   2 -15      916.98     1037.23     18.58 o
   8   2 -15       86.22      128.46     16.20 o
   9   2 -15      666.58      693.07     17.94 o
  10   2 -15      564.48      625.60     17.31 o
  11   2 -15       65.79       70.64     13.92 o
  12   2 -15      262.60      314.93     17.52 o
  13   2 -15      252.01      253.09     37.73 o
  14   2 -15       13.45      -12.88     12.88 o
  15   2 -15      163.53      197.35     17.97 o
  16   2 -15       47.96       79.29     12.79 o
  17   2 -15      304.20      305.77     27.62 o
  18   2 -15      154.84      162.99     40.42 o
  19   2 -15       12.28       32.49     13.21 o
   1   3 -15      613.35      620.69     13.47 o
   2   3 -15     1123.71     1161.33     14.71 o
   3   3 -15       26.36       48.39     11.63 o
   4   3 -15      728.91      742.92     15.93 o
   5   3 -15      568.55      548.11     12.90 o
   6   3 -15     1810.95     1879.14     36.38 o
   7   3 -15      436.57      456.73     13.18 o
   8   3 -15      322.55      384.58     59.29 o
   9   3 -15      270.15      305.04     19.99 o
  10   3 -15     1700.06     1683.60    154.51 o
  11   3 -15       70.32      101.23     38.63 o
  12   3 -15      792.32      780.27     61.31 o
  13   3 -15      165.27      153.73     15.94 o
  14   3 -15      148.42      214.19     15.88 o
  15   3 -15       87.28       93.53     12.63 o
  16   3 -15      200.99      153.10     13.36 o
  17   3 -15       34.57       69.90     26.05 o
  18   3 -15      210.02      180.30     31.66 o
  19   3 -15        3.57       34.87     26.72 o
   1   4 -15     1458.77     1525.85     19.84 o
   2   4 -15     1163.67     1144.99     34.23 o
   3   4 -15      271.44      297.37     14.25 o
   4   4 -15      202.10      211.15     14.69 o
   5   4 -15      889.07      913.73     20.39 o
   6   4 -15      775.53      815.08     18.10 o
   7   4 -15      728.06      722.86     15.19 o
   8   4 -15       27.21       34.48     28.07 o
   9   4 -15      159.41      196.05     17.97 o
  10   4 -15      522.26      562.05     32.34 o
  11   4 -15        4.72        8.83     48.73 o
  12   4 -15      214.71      204.96     35.03 o
  13   4 -15      257.53      317.07     26.95 o
  14   4 -15      196.37      200.20     48.96 o
  15   4 -15      192.59      207.28     16.20 o
  16   4 -15      124.97      172.45     37.73 o
  17   4 -15      116.97       93.76     13.12 o
  18   4 -15       28.14       70.53     22.68 o
   1   5 -15     1069.16      989.47     17.57 o
   2   5 -15      867.87      838.56     28.75 o
   3   5 -15      251.33      259.50     18.67 o
   4   5 -15     1183.04     1212.71     76.58 o
   5   5 -15      911.34      948.94     22.16 o
   6   5 -15       84.95       86.24     22.46 o
   7   5 -15       12.58      106.90     21.56 o
   8   5 -15      151.41      120.37     22.91 o
   9   5 -15      223.64      203.01     16.62 o
  10   5 -15      298.82      244.78     17.07 o
  11   5 -15       21.97       -8.08     15.72 o
  12   5 -15      257.27      289.15     33.69 o
  13   5 -15      184.29      200.41     13.21 o
  14   5 -15       44.60       78.44     19.09 o
  15   5 -15        6.33      -12.79     12.79 o
  16   5 -15      112.64      151.34     39.08 o
  17   5 -15      153.30      167.25     13.54 o
   1   6 -15      450.28      494.06     24.25 o
   2   6 -15      157.96      162.59     22.91 o
   3   6 -15      203.94      215.14     22.91 o
   4   6 -15      226.40      218.19     14.79 o
   5   6 -15      227.60      231.32     17.74 o
   6   6 -15      272.08      256.03     14.27 o
   7   6 -15      550.70      680.01     24.70 o
   8   6 -15       21.46       67.82     15.72 o
   9   6 -15      762.24      799.48     25.60 o
  10   6 -15      346.96      406.03     24.25 o
  11   6 -15        3.66       65.58     22.01 o
  12   6 -15      167.01      204.36     22.91 o
  13   6 -15      330.98      297.78     17.97 o
  14   6 -15       14.19      -22.91     22.91 o
  15   6 -15      141.43      143.28     16.17 o
  16   6 -15       98.75      161.86     57.27 o
   1   7 -15      513.47      632.40     25.15 o
   2   7 -15      743.92      676.86     19.31 o
   3   7 -15       72.04       83.54     22.91 o
   4   7 -15      136.96      184.60     22.46 o
   5   7 -15       57.13       38.14     17.37 o
   6   7 -15      328.55      376.16     41.13 o
   7   7 -15      280.08      289.63     18.19 o
   8   7 -15       37.47       15.72     22.01 o
   9   7 -15      176.72      203.91     16.62 o
  10   7 -15      255.94      194.93     16.62 o
  11   7 -15       16.49       14.37     15.72 o
  12   7 -15       53.68       81.30     16.17 o
  13   7 -15      110.70      160.34     22.46 o
  14   7 -15       91.26      100.61     22.46 o
  15   7 -15      113.94       74.56     16.17 o
   3   8 -15       35.79       50.30     22.01 o
   4   8 -15      324.22      300.03     23.80 o
   5   8 -15      161.90      163.86     17.91 o
   6   8 -15      115.66      127.65     14.04 o
   7   8 -15       20.22       13.98     16.94 o
   8   8 -15       71.56      138.01     40.05 o
   9   8 -15       56.54       95.22     22.46 o
  10   8 -15      166.30      198.97     22.91 o
  11   8 -15       14.36       36.83     22.91 o
  12   8 -15      102.62       88.93     22.46 o
  13   8 -15       60.74       64.68     22.46 o
  14   8 -15       75.69      108.69     15.72 o
   4   9 -15       15.61       41.78     12.71 o
   5   9 -15      163.72      207.42     68.94 o
   6   9 -15       10.61       26.27     13.44 o
   7   9 -15      273.33      269.95     18.42 o
   8   9 -15        5.10        9.94     18.53 o
   9   9 -15      291.36      229.02     20.23 o
  10   9 -15       26.27       53.00     23.36 o
  11   9 -15        0.71       37.73     21.56 o
  12   9 -15       13.16       21.11     22.46 o
   3  10 -15       48.72       74.11     23.36 o
   4  10 -15      130.22       83.09     24.25 o
   5  10 -15       28.09       81.74     27.85 o
   6  10 -15       41.50       37.70     15.50 o
   7  10 -15       74.06       75.90     13.93 o
   8  10 -15       34.47       39.99     17.47 o
   9  10 -15      103.42       69.65     28.52 o
  10  10 -15       53.38      -21.11     22.46 o
   3  11 -15       11.15       23.36     23.80 o
   4  11 -15      102.32      102.41     24.25 o
   5  11 -15       22.53       28.75     23.36 o
   6  11 -15       25.92       21.56     29.64 o
   0   0 -14      173.99      207.51     23.80 o
   2   0 -14     1208.32     1253.84     22.54 o
   4   0 -14     2052.43     2073.28     31.44 o
   6   0 -14      638.48      655.75     25.15 o
   8   0 -14     6168.69     6336.54     35.48 o
  10   0 -14      823.23      761.30     19.76 o
  12   0 -14     1347.04     1295.34     26.50 o
  14   0 -14     1559.82     1554.49     27.85 o
  16   0 -14      119.55      198.52     21.56 o
  18   0 -14      333.37      294.19     16.62 o
  20   0 -14        9.98      -22.46     22.46 o
   0   1 -14      218.26      204.89     17.31 o
   1   1 -14     2140.13     2090.98     22.69 o
   2   1 -14      317.29      338.63     16.47 o
   3   1 -14     5143.91     5108.17     66.57 o
   4   1 -14      899.05      871.94     12.13 o
   5   1 -14      550.60      535.22     25.13 o
   6   1 -14       81.89       99.10     29.64 o
   7   1 -14      676.79      701.52     29.42 o
   8   1 -14     1723.51     1851.92     20.17 o
   9   1 -14      338.69      293.83     30.54 o
  10   1 -14      260.88      202.72     12.39 o
  11   1 -14      193.30      161.39     13.78 o
  12   1 -14      464.64      414.19     21.11 o
  13   1 -14      327.48      258.67     44.02 o
  14   1 -14      310.01      354.22     16.67 o
  15   1 -14       70.49       66.18     12.88 o
  16   1 -14        7.64       52.78     51.65 o
  17   1 -14      258.96      222.14     16.04 o
  18   1 -14      165.08      179.67     15.72 o
  19   1 -14      465.96      406.46     55.47 o
  20   1 -14        2.32       54.49     13.03 o
   0   2 -14     1628.69     1707.39     66.47 o
   1   2 -14     1387.41     1529.94     21.61 o
   2   2 -14      941.11      965.82     18.84 o
   3   2 -14     3464.32     3635.10     40.67 o
   4   2 -14       96.56       94.20     11.04 o
   5   2 -14      133.18       83.03     15.00 o
   6   2 -14      578.54      574.36     57.72 o
   7   2 -14     1635.15     1655.29     27.40 o
   8   2 -14      855.57      839.34     53.00 o
   9   2 -14       62.08       96.54     26.95 o
  10   2 -14      244.14      264.01     13.45 o
  11   2 -14      113.87      147.40     28.07 o
  12   2 -14      166.81      223.69     46.49 o
  13   2 -14      194.36      189.94     11.91 o
  14   2 -14      291.91      260.58     28.30 o
  15   2 -14      234.09      294.97     15.87 o
  16   2 -14      123.03      117.88     29.64 o
  17   2 -14      125.22      135.37     11.59 o
  18   2 -14        1.63      -13.70     41.77 o
  19   2 -14      444.30      429.50     17.47 o
  20   2 -14       43.32       75.90     23.13 o
   0   3 -14      861.64      806.31     20.17 o
   1   3 -14        4.68       10.96     11.39 o
   2   3 -14      568.03      539.99     12.79 o
   3   3 -14       27.99       28.88     11.39 o
   4   3 -14      908.08      938.46     26.30 o
   5   3 -14      335.06      304.51     11.55 o
   6   3 -14      773.37      778.95     34.14 o
   7   3 -14      181.00      193.59     21.78 o
   8   3 -14     3427.31     3521.41     52.33 o
   9   3 -14      447.00      483.43     61.76 o
  10   3 -14      578.42      646.06     39.30 o
  11   3 -14      605.93      645.38     51.43 o
  12   3 -14      997.86     1009.22     30.77 o
  13   3 -14       32.76       36.27     12.96 o
  14   3 -14      897.20      995.35     56.37 o
  15   3 -14       98.08       92.40     21.11 o
  16   3 -14       64.65       69.29     24.93 o
  17   3 -14       94.21       87.73     12.88 o
  18   3 -14       51.39       77.04     62.66 o
  19   3 -14        3.44      -10.28     13.70 o
  20   3 -14       27.55       52.52     12.96 o
   0   4 -14     1589.66     1678.66     21.39 o
   1   4 -14      868.38      872.71     19.58 o
   2   4 -14      110.46      144.17     12.40 o
   3   4 -14     2415.50     2410.87     34.23 o
   4   4 -14     1357.74     1334.71     23.06 o
   5   4 -14      421.23      433.64     26.72 o
   6   4 -14      180.51      194.93     24.25 o
   7   4 -14      201.50      240.29     16.62 o
   8   4 -14      552.27      645.87     24.70 o
   9   4 -14      312.81      317.91     13.78 o
  10   4 -14       88.36      137.18     15.87 o
  11   4 -14      294.86      342.94     16.39 o
  12   4 -14      318.16      348.51     16.67 o
  13   4 -14      206.08      246.41     13.45 o
  14   4 -14       97.81      118.42     12.21 o
  15   4 -14       21.78       66.47     28.52 o
  16   4 -14      144.45      117.66     33.91 o
  17   4 -14      217.29      201.48     30.77 o
  18   4 -14       69.41      131.41     39.52 o
  19   4 -14      285.05      292.85     25.83 o
   0   5 -14     2414.26     2145.12     25.60 o
   1   5 -14      936.25     1067.26     19.53 o
   2   5 -14      864.49      860.11     26.05 o
   3   5 -14     1361.06     1332.48     23.80 o
   4   5 -14      309.51      403.40     54.35 o
   5   5 -14      202.13      233.93     20.21 o
   6   5 -14      995.79     1024.53     54.63 o
   7   5 -14      727.67      666.08     19.76 o
   8   5 -14      437.34      423.54     23.80 o
   9   5 -14       41.06       99.26     21.11 o
  10   5 -14      103.67      138.34     22.01 o
  11   5 -14      358.75      277.57     22.46 o
  12   5 -14       23.40      -22.01     22.01 o
  13   5 -14       52.57       61.98     16.17 o
  14   5 -14      244.44      284.31     22.46 o
  15   5 -14      283.83      295.69     13.54 o
  16   5 -14      176.31      196.12     34.81 o
  17   5 -14       16.15       -0.50     12.88 o
  18   5 -14       13.12        2.79     33.69 o
   0   6 -14       38.38       79.95     22.91 o
   1   6 -14      140.98      169.33     23.80 o
   2   6 -14      286.17      323.38     23.80 o
   3   6 -14      162.37      151.36     22.46 o
   4   6 -14      308.77      357.97     23.36 o
   5   6 -14      802.18      866.40     26.05 o
   6   6 -14      173.69      206.63     35.26 o
   7   6 -14      422.08      408.02     20.58 o
   8   6 -14      584.69      642.73     24.70 o
   9   6 -14      445.92      482.38     17.97 o
  10   6 -14       51.29       65.13     15.72 o
  11   6 -14     1226.38     1196.07     20.66 o
  12   6 -14      226.06      191.79     16.17 o
  13   6 -14       29.63       63.78     21.56 o
  14   6 -14      236.51      220.53     16.62 o
  15   6 -14      268.10      259.16     23.36 o
  16   6 -14        5.35       -5.84     15.72 o
  17   6 -14       93.19      103.30     22.91 o
  18   6 -14       49.37       62.11     15.87 o
   1   7 -14      207.37      167.53     16.17 o
   2   7 -14      161.69      194.48     23.36 o
   3   7 -14      573.10      547.51     24.70 o
   4   7 -14      687.26      723.57     19.31 o
   5   7 -14      454.32      437.42     28.52 o
   6   7 -14      320.63      327.52     14.90 o
   7   7 -14       32.91       29.91     18.27 o
   8   7 -14       61.34       79.29     14.36 o
   9   7 -14      251.52      325.63     22.46 o
  10   7 -14       10.78      -22.46     22.46 o
  11   7 -14      317.80      388.06     22.91 o
  12   7 -14       70.95       44.91     22.46 o
  13   7 -14       49.08       55.24     22.01 o
  14   7 -14       14.01       22.91     15.27 o
  15   7 -14       29.54       69.62     22.46 o
  16   7 -14      147.05      164.84     23.36 o
   2   8 -14      275.26       66.92     16.17 o
   3   8 -14      108.30      117.23     22.46 o
   4   8 -14      265.44      279.37     22.91 o
   5   8 -14      145.35      145.07     17.70 o
   6   8 -14      340.43      381.74     51.88 o
   7   8 -14      167.94      140.21     16.02 o
   8   8 -14       66.61       57.22     17.94 o
   9   8 -14       67.36       66.22     14.13 o
  10   8 -14       12.29        0.90     21.56 o
  11   8 -14      123.00      102.41     22.46 o
  12   8 -14        2.34      -16.17     16.17 o
  13   8 -14        5.92        8.08     15.27 o
  14   8 -14       68.48      109.14     22.01 o
  15   8 -14       52.79       71.86     15.72 o
   4   9 -14        0.34        8.14     13.34 o
   5   9 -14      553.76      554.57     48.06 o
   6   9 -14       15.60       26.44     17.70 o
   7   9 -14      189.30      163.15     13.71 o
   8   9 -14       17.17       54.72     24.93 o
   9   9 -14      209.73      216.64     22.68 o
  10   9 -14        0.14       15.34     14.90 o
  11   9 -14      555.63      516.52     17.97 o
  12   9 -14       19.28       22.91     16.17 o
  13   9 -14       39.35       52.55     22.91 o
   3  10 -14       49.69       66.47     22.91 o
   4  10 -14      168.06      166.63     23.80 o
   5  10 -14      131.60      146.87     29.19 o
   6  10 -14      153.91      119.53     15.05 o
   7  10 -14       37.35       53.47     13.69 o
   8  10 -14        9.63       44.03     17.15 o
   9  10 -14       28.85       28.18     31.22 o
  10  10 -14        6.85       11.67     14.58 o
  11  10 -14      124.52      106.47     15.16 o
   3  11 -14       31.55      -22.91     22.91 o
   4  11 -14      147.46      135.19     24.25 o
   5  11 -14       42.28       30.09     23.36 o
   6  11 -14      117.42      125.31     24.25 o
   7  11 -14        3.13        4.49     23.80 o
   8  11 -14       36.41       60.19     23.80 o
   9  11 -14       24.93       25.14     13.53 o
   2  12 -14        1.95       35.93     22.46 o
   3  12 -14       43.20       65.13     23.80 o
   4  12 -14        5.67       24.25     23.80 o
   2   0 -13    10987.63    10940.18     44.47 o
   4   0 -13     2710.75     2559.55     26.39 o
   6   0 -13     1595.23     1582.79     28.75 o
   8   0 -13     1225.47     1155.20     21.11 o
  10   0 -13     1451.77     1325.43     21.56 o
  12   0 -13      886.41      882.57     19.31 o
  14   0 -13     1407.22     1302.07     20.66 o
  16   0 -13      410.67      470.70     22.91 o
  18   0 -13      708.56      648.12     24.70 o
  20   0 -13      265.18      274.88     17.07 o
   1   1 -13     2786.54     3081.06     18.35 o
   2   1 -13     4499.96     4305.72     42.66 o
   3   1 -13     2654.73     2603.47     17.90 o
   4   1 -13      462.24      470.78     14.29 o
   5   1 -13     1857.04     2056.04     61.01 o
   6   1 -13      384.18      368.37     14.76 o
   7   1 -13     2474.88     2710.24     23.58 o
   8   1 -13      146.15      163.40     16.83 o
   9   1 -13     2238.37     2155.54     22.68 o
  10   1 -13      562.63      525.20     33.01 o
  11   1 -13       50.68       66.22     27.85 o
  12   1 -13      333.75      348.83     12.35 o
  13   1 -13     1416.75     1511.32     20.21 o
  14   1 -13      435.11      464.74     23.80 o
  15   1 -13      387.27      378.51     40.42 o
  16   1 -13      143.53      149.85     45.36 o
  17   1 -13       72.14      104.49     17.74 o
  18   1 -13      222.12      211.95     12.58 o
  19   1 -13      123.26      138.89     24.48 o
  20   1 -13       70.67      112.41     30.54 o
  21   1 -13      162.26      158.90     13.69 o
   1   2 -13     1868.53     1949.90     44.88 o
   2   2 -13      901.54      808.08     17.31 o
   3   2 -13     1172.50     1213.82     19.97 o
   4   2 -13     2078.55     2075.63     26.93 o
   5   2 -13     1320.94     1371.27     25.19 o
   6   2 -13      716.31      683.15     37.05 o
   7   2 -13     1243.43     1265.76     72.54 o
   8   2 -13      393.78      390.32     17.62 o
   9   2 -13     3117.76     3374.94     63.10 o
  10   2 -13      633.82      633.65     15.42 o
  11   2 -13       11.83       34.99     40.87 o
  12   2 -13      489.21      484.77     17.74 o
  13   2 -13     1840.82     1856.75    111.84 o
  14   2 -13       86.81      163.15     56.59 o
  15   2 -13      285.03      304.41     16.62 o
  16   2 -13       57.89       81.78     15.70 o
  17   2 -13      193.62      189.41     24.25 o
  18   2 -13      217.55      234.98     11.91 o
  19   2 -13       35.98       71.26     19.09 o
  20   2 -13       84.97      125.95     19.54 o
  21   2 -13       93.88      109.06     16.20 o
   1   3 -13     1091.62     1101.45     14.73 o
   2   3 -13     3905.83     3850.76     29.89 o
   3   3 -13      557.06      604.71     13.81 o
   4   3 -13     2640.68     2679.76     17.68 o
   5   3 -13      437.37      489.80     16.03 o
   6   3 -13     1325.02     1355.24     16.94 o
   7   3 -13      222.42      302.20     20.89 o
   8   3 -13      682.85      690.22     15.19 o
   9   3 -13      347.69      364.26     27.40 o
  10   3 -13     1612.28     1657.10     16.04 o
  11   3 -13       18.03       44.83     16.48 o
  12   3 -13      691.96      671.84     19.99 o
  13   3 -13      352.25      402.94     16.83 o
  14   3 -13      209.25      214.89     19.76 o
  15   3 -13       59.59       83.54     12.13 o
  16   3 -13      101.39       91.40     10.80 o
  17   3 -13       92.00      104.39     12.46 o
  18   3 -13      365.52      366.93     14.20 o
  19   3 -13       20.44       50.20     15.72 o
  20   3 -13      276.65      289.11     25.83 o
  21   3 -13       37.28       48.15     12.78 o
   1   4 -13      915.29      792.86     37.28 o
   2   4 -13     1564.29     1546.33     21.05 o
   3   4 -13       76.91       55.71     16.51 o
   4   4 -13      450.64      426.16     19.20 o
   5   4 -13      704.58      772.45     36.16 o
   6   4 -13     1148.14     1258.51     26.50 o
   7   4 -13     2105.26     2049.00     24.25 o
   8   4 -13      226.48      264.10     24.25 o
   9   4 -13     1439.00     1484.88     27.85 o
  10   4 -13      792.72      886.61     26.95 o
  11   4 -13       45.56       37.73     23.80 o
  12   4 -13      113.26      101.51     16.17 o
  13   4 -13      704.26      772.53     24.25 o
  14   4 -13      198.66      233.75     14.82 o
  15   4 -13      510.28      629.33     20.89 o
  16   4 -13      103.84      135.26     38.63 o
  17   4 -13       57.17       72.07     17.07 o
  18   4 -13       31.01        7.20     15.40 o
  19   4 -13       50.99       53.55     18.64 o
  20   4 -13       99.12      130.10     13.78 o
   1   5 -13      908.15      944.05     40.65 o
   2   5 -13      717.24      671.92     25.60 o
   3   5 -13      535.63      580.30     25.15 o
   4   5 -13     1651.09     1617.37     23.36 o
   5   5 -13     1320.51     1314.30     19.41 o
   6   5 -13      536.28      589.72     30.59 o
   7   5 -13     1014.21     1081.54     26.05 o
   8   5 -13      239.45      229.51     16.17 o
   9   5 -13     1247.69     1419.30     27.40 o
  10   5 -13     1182.08     1279.62     26.95 o
  11   5 -13      120.51      120.37     22.46 o
  12   5 -13      728.76      751.87     25.15 o
  13   5 -13      586.20      535.38     17.52 o
  14   5 -13       11.13       68.72     21.11 o
  15   5 -13       92.93      134.74     22.01 o
  16   5 -13      150.67      166.63     15.72 o
  17   5 -13      132.25      129.63     11.68 o
  18   5 -13      164.10      164.77     13.12 o
  19   5 -13       24.03       51.04     26.05 o
   1   6 -13     1778.45     1704.51     23.36 o
   2   6 -13     1143.21     1052.80     21.11 o
   3   6 -13      275.10      271.28     24.70 o
   4   6 -13     1042.65     1018.21     21.11 o
   5   6 -13     1741.18     1603.45     22.46 o
   6   6 -13       73.39       74.10     14.09 o
   7   6 -13      607.40      636.50     48.51 o
   8   6 -13      136.00      213.34     23.36 o
   9   6 -13      411.98      450.94     22.91 o
  10   6 -13       96.45      118.57     22.01 o
  11   6 -13      157.10      179.21     22.01 o
  12   6 -13      108.21      107.35     22.01 o
  13   6 -13      264.25      251.07     22.46 o
  14   6 -13       71.58      -13.47     22.01 o
  15   6 -13       91.60      124.86     22.01 o
  16   6 -13       49.09        3.59     21.56 o
  17   6 -13      152.78      161.69     17.07 o
  18   6 -13      105.46      104.20     17.07 o
  19   6 -13       10.50        8.53     16.17 o
   1   7 -13     1041.31      944.55     21.11 o
   2   7 -13     1233.21     1351.03     27.40 o
   3   7 -13       82.43       66.02     16.17 o
   4   7 -13      173.92      167.98     23.36 o
   5   7 -13      302.07      381.72     72.09 o
   6   7 -13      790.49      786.69     20.58 o
   7   7 -13      720.33      663.90     16.56 o
   8   7 -13      122.55      167.14     24.70 o
   9   7 -13      258.03      273.98     17.07 o
  10   7 -13      514.92      507.09     17.97 o
  11   7 -13       21.10      -16.17     16.17 o
  12   7 -13      304.65      234.90     16.62 o
  13   7 -13       61.86       93.87     21.11 o
  14   7 -13       84.82      170.23     21.11 o
  15   7 -13      160.58      180.11     15.72 o
  16   7 -13      144.32      139.24     23.36 o
  17   7 -13       33.95      151.81     22.46 o
  18   7 -13       81.42       25.60     23.36 o
   2   8 -13      438.88       84.89     16.17 o
   3   8 -13      124.15       68.27     23.36 o
   4   8 -13      586.09      525.95     18.41 o
   5   8 -13       38.03       71.79     37.73 o
   6   8 -13      594.60      583.19     19.32 o
   7   8 -13       72.41      107.30     17.59 o
   8   8 -13       36.66       -2.93     23.13 o
   9   8 -13      130.23      132.20     18.27 o
  10   8 -13      563.06      583.26     52.77 o
  11   8 -13       15.78      -21.56     21.56 o
  12   8 -13      360.21      359.32     23.36 o
  13   8 -13      116.45      172.02     21.56 o
  14   8 -13        6.72      -15.27     15.27 o
  15   8 -13        4.05      -22.01     22.01 o
  16   8 -13       94.74      100.16     16.62 o
   4   9 -13       50.31       58.08     27.17 o
   5   9 -13      419.48      344.59     14.04 o
   6   9 -13        1.83        1.31     17.74 o
   7   9 -13      395.50      413.08     60.63 o
   8   9 -13        4.92      -11.43     17.59 o
   9   9 -13      167.34      169.34     14.25 o
  10   9 -13        8.84       13.06     17.68 o
  11   9 -13        1.59       18.25     18.14 o
  12   9 -13        7.58       25.60     21.56 o
  13   9 -13      169.28      135.19     16.62 o
  14   9 -13       14.14       -5.39     22.91 o
  15   9 -13      108.69      212.89     23.36 o
   3  10 -13       16.91       53.45     22.91 o
   4  10 -13      243.41      220.08     23.80 o
   5  10 -13      120.36      106.90     23.36 o
   6  10 -13      273.63      224.75     14.79 o
   7  10 -13       76.95       90.91     14.14 o
   8  10 -13       22.02       40.59     17.27 o
   9  10 -13       10.14        7.72     12.96 o
  10  10 -13      218.10      192.82     14.12 o
  11  10 -13        5.46      -16.84     16.84 o
  12  10 -13      128.54      119.68     15.70 o
  13  10 -13       36.48       48.96     15.72 o
   3  11 -13        0.02        2.69     22.91 o
   4  11 -13       76.01       48.06     22.91 o
   5  11 -13       29.83       31.89     28.30 o
   6  11 -13      192.48      210.20     29.19 o
   7  11 -13       61.58       88.93     28.30 o
   8  11 -13       20.62       22.01     22.91 o
   9  11 -13       21.57       25.98     14.09 o
  10  11 -13      201.52      217.76     24.93 o
  11  11 -13        2.87       -4.94     29.64 o
   2  12 -13        7.69       24.25     16.17 o
   3  12 -13       20.44       18.41     23.36 o
   4  12 -13       20.16       27.40     23.80 o
   5  12 -13      126.96      125.31     24.25 o
   6  12 -13       24.29      -16.17     23.80 o
   7  12 -13       70.01       69.17     24.70 o
   0   0 -12    23131.26    23472.34     80.85 o
   2   0 -12     4867.70     4788.05     41.32 o
   4   0 -12     5333.58     5374.78    140.36 o
   6   0 -12     5973.09     6571.00     41.77 o
   8   0 -12        9.05       10.33     16.17 o
  10   0 -12      846.38      981.38     26.50 o
  12   0 -12      340.74      254.22     15.72 o
  14   0 -12      294.73      343.60     23.36 o
  16   0 -12     1591.00     1734.15     27.85 o
  18   0 -12      290.87      373.69     22.01 o
  20   0 -12      508.01      569.07     24.25 o
  22   0 -12      477.98      548.86     24.70 o
   0   1 -12     5295.34     5365.97     30.95 o
   1   1 -12      298.32      323.07     12.85 o
   2   1 -12      481.31      468.25     13.59 o
   3   1 -12      608.96      580.19     12.88 o
   4   1 -12     3421.80     3599.10     28.20 o
   5   1 -12     5106.31     5423.60    107.10 o
   6   1 -12      930.99      948.89     43.12 o
   7   1 -12     2538.79     2653.96     25.38 o
   8   1 -12      174.15      184.52     12.22 o
   9   1 -12     2899.35     3131.33     32.79 o
  10   1 -12      582.69      547.65     28.97 o
  11   1 -12     3155.74     3063.92    111.84 o
  12   1 -12      145.59      180.49     13.59 o
  13   1 -12      498.94      505.36     34.14 o
  14   1 -12      154.97      131.74     19.09 o
  15   1 -12      847.61      840.11     17.62 o
  16   1 -12      340.36      345.73     31.89 o
  17   1 -12      485.02      407.81     15.94 o
  18   1 -12      119.09      135.04     15.08 o
  19   1 -12       55.89       76.27     17.97 o
  20   1 -12      100.20      105.46     13.03 o
  21   1 -12       20.13       55.55     15.56 o
  22   1 -12      144.74      139.32     13.54 o
   0   2 -12     2995.44     3026.54     42.00 o
   1   2 -12     1068.12     1047.74     14.49 o
   2   2 -12      819.27      790.26     14.33 o
   3   2 -12      282.63      330.98     13.08 o
   4   2 -12      207.68      198.53     17.70 o
   5   2 -12     2679.91     2840.21     40.82 o
   6   2 -12     2726.36     2987.81     47.83 o
   7   2 -12     1358.68     1303.52     22.46 o
   8   2 -12     1088.98     1079.68     47.16 o
   9   2 -12      896.88      911.56     35.26 o
  10   2 -12      312.82      369.84     48.51 o
  11   2 -12     5504.50     5408.00     52.77 o
  12   2 -12       63.72      106.29     16.19 o
  13   2 -12       93.28      124.70     45.36 o
  14   2 -12      321.88      290.14     17.07 o
  15   2 -12      908.18      999.34     46.04 o
  16   2 -12      380.19      422.67     91.18 o
  17   2 -12      263.87      254.52     16.34 o
  18   2 -12       22.63       51.10     43.79 o
  19   2 -12       47.44      114.85     14.93 o
  20   2 -12      116.84      133.09     37.28 o
  21   2 -12       10.74        9.23     24.03 o
  22   2 -12       86.96       64.74     13.59 o
   0   3 -12    14605.01    14315.41    609.04 o
   1   3 -12      942.94      902.85     15.12 o
   2   3 -12     2332.93     2348.63     32.38 o
   3   3 -12     1659.30     1708.25     64.51 o
   4   3 -12     3008.12     3077.30     24.26 o
   5   3 -12      164.93      130.56     15.82 o
   6   3 -12     1642.87     1633.99     22.91 o
   7   3 -12      269.28      328.77     22.91 o
   8   3 -12      752.14      732.11     18.41 o
   9   3 -12      211.00      133.85     17.07 o
  10   3 -12       64.62       80.85     16.17 o
  11   3 -12       68.36       82.95     24.48 o
  12   3 -12       47.47       47.92     19.54 o
  13   3 -12      120.38      143.98     22.68 o
  14   3 -12      295.07      260.41     11.42 o
  15   3 -12      104.90      169.86     38.18 o
  16   3 -12      810.66      832.59     13.18 o
  17   3 -12       94.02       72.76     22.46 o
  18   3 -12      130.71      156.83     53.67 o
  19   3 -12      185.62      189.76     36.61 o
  20   3 -12      264.30      263.26     11.91 o
  21   3 -12       14.25       50.27     18.19 o
   0   4 -12     2369.67     2592.02     32.79 o
   1   4 -12      223.25      249.78     23.80 o
   2   4 -12      172.69      155.59     17.15 o
   3   4 -12      906.45     1051.45     27.40 o
   4   4 -12     2474.54     2297.01     36.61 o
   5   4 -12     2414.88     2368.48     57.94 o
   6   4 -12       41.80       56.07     14.74 o
   7   4 -12      320.45      258.71     23.36 o
   8   4 -12     1578.25     1625.46     28.30 o
   9   4 -12     1355.75     1508.23     28.75 o
  10   4 -12      497.70      490.92     25.15 o
  11   4 -12     3271.88     3665.48     33.69 o
  12   4 -12      709.44      662.04     19.31 o
  13   4 -12      242.01      288.80     22.91 o
  14   4 -12      307.65      311.26     16.62 o
  15   4 -12      277.89      268.59     16.17 o
  16   4 -12      134.03      169.08     15.72 o
  17   4 -12      340.38      332.02     16.51 o
  18   4 -12      113.85      142.21     15.55 o
  19   4 -12      100.49       95.97     12.88 o
  20   4 -12       20.76       21.22     12.79 o
  21   4 -12       19.58       13.84     19.54 o
   0   5 -12      694.15      733.45     26.05 o
   1   5 -12      542.13      593.91     37.28 o
   2   5 -12     1553.02     1441.76     22.91 o
   3   5 -12      660.61      680.90     25.15 o
   4   5 -12       94.34      107.35     23.36 o
   5   5 -12     1643.62     1744.48     28.75 o
   6   5 -12      621.59      635.21     71.86 o
   7   5 -12     1791.77     1833.89     74.43 o
   8   5 -12     2157.39     2300.97     30.99 o
   9   5 -12      338.39      321.14     17.97 o
  10   5 -12      389.48      372.79     18.41 o
  11   5 -12     1331.36     1299.83     21.11 o
  12   5 -12      454.55      464.42     17.52 o
  13   5 -12        1.79      -22.01     22.01 o
  14   5 -12      862.09      883.02     18.86 o
  15   5 -12      505.76      640.48     23.36 o
  16   5 -12       90.80       82.64     21.11 o
  17   5 -12       44.17       47.61     14.82 o
  18   5 -12       18.81        7.64     15.27 o
  19   5 -12       84.60      105.65     35.93 o
  20   5 -12       66.74       99.47     38.18 o
   0   6 -12     1985.94     1851.83     30.09 o
   1   6 -12     1885.93     2036.87     24.25 o
   2   6 -12      142.15      110.04     17.52 o
   3   6 -12     3131.51     3153.90     33.24 o
   4   6 -12      409.55      529.09     24.25 o
   5   6 -12       73.31       97.91     23.36 o
   6   6 -12      756.90      807.90     74.78 o
   7   6 -12      500.78      443.81     15.45 o
   8   6 -12      198.05      221.68     19.64 o
   9   6 -12      143.53      138.79     16.62 o
  10   6 -12        1.67      -15.27     15.27 o
  11   6 -12       51.00       64.23     15.27 o
  12   6 -12       50.07       67.37     15.27 o
  13   6 -12      191.48      258.71     22.01 o
  14   6 -12       77.02       33.24     21.56 o
  15   6 -12      135.87      176.07     21.11 o
  16   6 -12      209.92      254.67     16.62 o
  17   6 -12      121.71      161.69     22.01 o
  18   6 -12       15.42       61.08     22.01 o
  19   6 -12      279.43      400.64     23.80 o
   1   7 -12       67.52       91.18     16.17 o
   2   7 -12       87.41       75.46     22.91 o
   3   7 -12     1485.54     1368.55     21.56 o
   4   7 -12      871.66     1021.36     26.50 o
   5   7 -12      540.65      495.34     23.58 o
   6   7 -12       43.13       79.78     17.59 o
   7   7 -12       12.19       38.30     13.70 o
   8   7 -12     1909.55     1889.19     71.41 o
   9   7 -12      263.02      328.92     16.10 o
  10   7 -12      232.15      245.68     22.46 o
  11   7 -12      254.72      289.25     21.56 o
  12   7 -12      530.20      511.13     23.36 o
  13   7 -12       85.94       63.33     15.27 o
  14   7 -12      368.96      301.38     22.91 o
  15   7 -12        2.84       29.19     21.11 o
  16   7 -12       11.81        0.90     22.01 o
  17   7 -12      110.01      115.43     16.17 o
  18   7 -12       65.08       52.55     15.72 o
  19   7 -12      110.99      167.08     23.36 o
   2   8 -12      229.42       33.69     15.72 o
   3   8 -12      522.18      545.26     24.25 o
   4   8 -12      404.73      407.82     18.41 o
   5   8 -12       15.29        7.84     13.54 o
   6   8 -12      439.61      428.70     27.17 o
   7   8 -12      213.05      235.89     18.77 o
   8   8 -12     1554.29     1535.54     28.52 o
   9   8 -12        9.11        3.09     28.30 o
  10   8 -12       98.41      125.87     35.26 o
  11   8 -12       30.69       34.13     14.03 o
  12   8 -12      291.09      319.34     22.46 o
  13   8 -12        9.40       25.60     21.56 o
  14   8 -12      396.67      346.74     17.07 o
  15   8 -12       52.43       68.72     15.72 o
  16   8 -12       46.87       15.72     22.46 o
  17   8 -12        0.83      -11.23     22.46 o
   4   9 -12       54.07       89.19     21.78 o
   5   9 -12       93.08       73.72     16.20 o
   6   9 -12       65.77       44.85     34.14 o
   7   9 -12      319.48      291.94     17.07 o
   8   9 -12       34.03       85.48     19.09 o
   9   9 -12       45.95       54.76     13.04 o
  10   9 -12        4.22       -2.70     16.59 o
  11   9 -12       66.78       70.89     17.05 o
  12   9 -12        5.88       35.83     22.68 o
  13   9 -12       67.24       67.37     15.72 o
  14   9 -12       21.35      -15.72     15.72 o
  15   9 -12       17.03       90.28     22.46 o
  16   9 -12       21.38       12.13     16.17 o
   3  10 -12      300.66      310.81     24.25 o
   4  10 -12      126.33      108.24     22.91 o
   5  10 -12       47.14       74.56     22.01 o
   6  10 -12      114.93      105.72     17.07 o
   7  10 -12       96.62       90.86     27.40 o
   8  10 -12      633.53      692.82     88.26 o
   9  10 -12       19.58       35.24     12.96 o
  10  10 -12       93.47       88.83     13.53 o
  11  10 -12       37.53       24.61     13.74 o
  12  10 -12      132.45      109.59     14.79 o
  13  10 -12       20.20       13.84     20.89 o
  14  10 -12      150.19      126.21     23.36 o
   3  11 -12      113.76       87.13     22.91 o
   4  11 -12      130.83      134.74     23.36 o
   5  11 -12       15.00       -7.64     22.91 o
   6  11 -12       28.52       39.97     22.91 o
   7  11 -12        5.75       37.28     22.91 o
   8  11 -12      343.62      303.62     26.05 o
   9  11 -12       19.61        2.36     13.04 o
  10  11 -12       34.42       56.32     12.96 o
  11  11 -12       10.32      -13.00     14.14 o
  12  11 -12      153.86      135.97     14.65 o
   2  12 -12       16.53       21.11     16.17 o
   3  12 -12      315.91      264.55     24.70 o
   4  12 -12       16.32        8.08     15.72 o
   5  12 -12       35.80       12.13     23.80 o
   6  12 -12       18.14       35.93     22.91 o
   7  12 -12       34.12       22.01     23.80 o
   8  12 -12        6.07       -9.43     23.80 o
   9  12 -12       10.88       42.22     23.80 o
   0  13 -12       40.64       26.05     23.36 o
   1  13 -12       28.37       -6.74     23.36 o
   2  13 -12       28.18       63.33     23.80 o
   3  13 -12       42.59       52.10     23.80 o
   4  13 -12        4.53      -10.78     24.70 o
   2   0 -11     6024.04     6356.71     46.94 o
   4   0 -11     6662.50     6644.99     35.97 o
   6   0 -11     9230.05     9308.09     48.06 o
   8   0 -11      957.49     1014.62     20.66 o
  10   0 -11     6311.79     6219.32     39.08 o
  12   0 -11      854.14      902.78     24.70 o
  14   0 -11      690.61      713.24     18.41 o
  16   0 -11     1172.99     1212.69     20.66 o
  18   0 -11      720.94      739.74     18.41 o
  20   0 -11      165.80      129.35     22.46 o
  22   0 -11       45.77        2.25     22.46 o
   1   1 -11     9612.37     9361.11     64.76 o
   2   1 -11     1606.17     1725.86     19.96 o
   3   1 -11      643.73      665.46     13.42 o
   4   1 -11      659.41      721.25     14.83 o
   5   1 -11     5124.40     5031.58    249.78 o
   6   1 -11     2931.34     2959.30     53.45 o
   7   1 -11     4070.59     4221.92     51.43 o
   8   1 -11      158.66      198.97     17.62 o
   9   1 -11     1243.22     1222.47     46.94 o
  10   1 -11     1998.86     2041.50     40.65 o
  11   1 -11      540.28      499.15     12.54 o
  12   1 -11      288.04      303.41     30.77 o
  13   1 -11     1051.80     1126.93     15.72 o
  14   1 -11      219.95      194.64     28.75 o
  15   1 -11      897.92      999.37     26.28 o
  16   1 -11      223.17      242.56     15.88 o
  17   1 -11      729.45      724.93     13.02 o
  18   1 -11      102.81       93.28     12.79 o
  19   1 -11       82.98      105.68     15.72 o
  20   1 -11       80.12      119.78     37.73 o
  21   1 -11      415.06      411.24     18.64 o
  22   1 -11       14.10       25.00     12.79 o
  23   1 -11      121.31      205.26     22.46 o
   1   2 -11     8818.29     8960.27     29.38 o
   2   2 -11      790.25      839.40     14.19 o
   3   2 -11     1442.81     1466.57     16.50 o
   4   2 -11     3708.62     3647.96    561.35 o
   5   2 -11     6394.00     6385.13     80.65 o
   6   2 -11     1033.84     1126.67     19.68 o
   7   2 -11     1182.63     1194.71     17.27 o
   8   2 -11      106.64      126.20     13.54 o
   9   2 -11     2202.77     2135.86     22.68 o
  10   2 -11      562.56      655.33     28.07 o
  11   2 -11      209.95      218.61     56.37 o
  12   2 -11     1576.93     1592.65     17.48 o
  13   2 -11     1476.89     1368.99     57.27 o
  14   2 -11       27.84       39.79     12.79 o
  15   2 -11      548.72      538.58     40.42 o
  16   2 -11      303.33      311.19     13.78 o
  17   2 -11      945.80      900.71     15.22 o
  18   2 -11      197.54      181.69     11.27 o
  19   2 -11        7.01       45.07     19.09 o
  20   2 -11       61.29       64.73     10.80 o
  21   2 -11      328.22      347.30     30.77 o
  22   2 -11       14.51       -2.92     11.12 o
   1   3 -11      353.91      374.55     18.09 o
   2   3 -11     4528.13     4552.71     72.13 o
   3   3 -11     1989.61     2063.92     57.83 o
   4   3 -11     3473.80     3461.58     29.07 o
   5   3 -11      829.73      811.97     18.63 o
   6   3 -11     2895.79     2762.24     26.05 o
   7   3 -11      851.36      890.66     25.60 o
   8   3 -11      174.59      155.85     17.07 o
   9   3 -11     1172.02     1114.33     19.76 o
  10   3 -11     2392.61     2480.18     24.70 o
  11   3 -11       21.12       51.20     23.80 o
  12   3 -11     3333.92     3372.18     27.85 o
  13   3 -11      708.14      804.87     25.15 o
  14   3 -11      386.67      376.76     30.09 o
  15   3 -11      300.10      292.47     24.70 o
  16   3 -11      870.99      837.23     19.76 o
  17   3 -11       42.30       72.76     24.70 o
  18   3 -11      252.90      310.27     19.31 o
  19   3 -11       32.93       73.37     20.44 o
  20   3 -11       91.46      102.56     12.79 o
  21   3 -11       71.72      151.10     17.29 o
  22   3 -11       42.55       81.80     12.88 o
   1   4 -11     4288.52     4098.91    257.58 o
   2   4 -11     4649.06     4680.19     47.61 o
   3   4 -11      119.03      145.97     24.70 o
   4   4 -11      473.77      455.88     24.25 o
   5   4 -11     1682.53     1830.72     30.09 o
   6   4 -11     1113.06     1150.43     59.32 o
   7   4 -11     2224.09     2309.06     29.64 o
   8   4 -11      904.70      924.34     19.31 o
   9   4 -11     1048.68     1162.39     26.05 o
  10   4 -11      852.44      863.26     18.86 o
  11   4 -11      141.63      135.64     17.07 o
  12   4 -11      839.93      892.00     25.60 o
  13   4 -11     1338.26     1380.67     27.40 o
  14   4 -11      551.79      539.87     23.36 o
  15   4 -11      961.02      949.94     19.31 o
  16   4 -11      247.77      285.21     16.17 o
  17   4 -11      230.77      240.74     16.17 o
  18   4 -11      141.08      176.22     12.79 o
  19   4 -11       62.56       58.52     15.55 o
  20   4 -11       64.96      118.80     12.79 o
  21   4 -11      181.71      184.84     21.11 o
  22   4 -11        9.60       57.71     16.04 o
   1   5 -11     3708.17     3714.93     22.75 o
   2   5 -11     2890.87     2930.23     27.85 o
   3   5 -11     1113.12      970.60     21.11 o
   4   5 -11     1408.57     1514.52     28.75 o
   5   5 -11      862.97      868.20     19.76 o
   6   5 -11      353.33      305.26     15.25 o
   7   5 -11      534.87      563.82     50.53 o
   8   5 -11       75.73       46.71     22.91 o
   9   5 -11     1095.69     1155.20     26.50 o
  10   5 -11     1740.97     1852.73     28.75 o
  11   5 -11        7.99       92.52     22.91 o
  12   5 -11      702.94      775.67     25.15 o
  13   5 -11      569.36      537.63     17.07 o
  14   5 -11      112.35       92.52     22.46 o
  15   5 -11       92.06      119.92     15.27 o
  16   5 -11      145.55      164.84     16.17 o
  17   5 -11      297.55      379.08     23.36 o
  18   5 -11      415.37      454.09     23.80 o
  19   5 -11        5.73       29.19     22.01 o
  20   5 -11       95.41       84.04     21.56 o
  21   5 -11      101.73       91.55     24.93 o
   1   6 -11     1609.65     1571.11     28.30 o
   2   6 -11      624.09      557.39     19.31 o
   3   6 -11     1592.35     1635.79     28.75 o
   4   6 -11      423.97      395.25     24.25 o
   5   6 -11     1025.15     1181.25     27.40 o
   6   6 -11     2095.70     2093.28    212.00 o
   7   6 -11      921.46      911.67     35.03 o
   8   6 -11      163.72      145.94     15.08 o
   9   6 -11     1220.87     1198.04     25.60 o
  10   6 -11     1042.92     1102.65     26.05 o
  11   6 -11       10.07      -21.56     22.01 o
  12   6 -11      302.97      345.84     22.46 o
  13   6 -11      928.15     1011.48     19.76 o
  14   6 -11      107.93      153.16     21.56 o
  15   6 -11      338.56      296.89     17.07 o
  16   6 -11      132.07       66.02     22.01 o
  17   6 -11      186.80      161.69     23.36 o
  18   6 -11      134.06      119.47     16.17 o
  19   6 -11       19.11       92.07     15.72 o
  20   6 -11       22.02      -10.78     22.46 o
   1   7 -11      766.39      830.92     26.05 o
   2   7 -11     1493.24     1534.73     22.91 o
   3   7 -11      192.61      184.15     17.07 o
   4   7 -11      835.74      909.52     26.05 o
   5   7 -11      689.32      681.41     67.60 o
   6   7 -11     1730.63     1753.60    131.60 o
   7   7 -11      897.18      955.23     81.52 o
   8   7 -11      247.30      250.94     18.55 o
   9   7 -11      371.12      356.60     16.62 o
  10   7 -11      792.03      788.61     34.81 o
  11   7 -11       10.68       29.58     18.67 o
  12   7 -11      194.10      228.62     21.56 o
  13   7 -11      228.40      241.19     22.01 o
  14   7 -11      205.03      132.05     16.62 o
  15   7 -11      202.69      254.22     23.36 o
  16   7 -11      105.45      101.51     15.72 o
  17   7 -11       34.44       87.13     15.27 o
  18   7 -11       62.28       14.37     22.01 o
  19   7 -11        8.87      -14.82     22.46 o
   3   8 -11      132.30      119.47     23.80 o
   4   8 -11     2035.55     2157.70     30.54 o
   5   8 -11      684.85      672.23     22.68 o
   6   8 -11      468.40      446.30     17.89 o
   7   8 -11      154.57      135.43     16.02 o
   8   8 -11      275.54      305.18     14.12 o
   9   8 -11      386.69      437.25     23.80 o
  10   8 -11      482.31      498.15     18.98 o
  11   8 -11        7.45       13.67     13.44 o
  12   8 -11      176.25      170.52     18.31 o
  13   8 -11       57.65       55.24     21.11 o
  14   8 -11      102.66       72.76     21.56 o
  15   8 -11       12.91       30.99     14.82 o
  16   8 -11       98.11      118.13     22.01 o
  17   8 -11       70.50       61.08     22.46 o
  18   8 -11      176.91      202.56     17.07 o
   4   9 -11      153.38      131.18     52.10 o
   5   9 -11      748.54      813.15    110.04 o
   6   9 -11       15.10      -12.22     31.66 o
   7   9 -11      856.18      897.68     16.93 o
   8   9 -11       49.27      122.17     19.76 o
   9   9 -11      827.43      864.28     22.23 o
  10   9 -11       45.53       59.62     17.15 o
  11   9 -11       36.37       59.88     16.94 o
  12   9 -11       27.50       34.28     16.92 o
  13   9 -11      326.03      302.42     14.37 o
  14   9 -11        1.01       22.46     16.17 o
  15   9 -11      143.19      140.58     22.91 o
  16   9 -11       13.18       64.68     15.72 o
  17   9 -11       54.11       77.25     22.46 o
   3  10 -11       23.40       31.44     23.36 o
   4  10 -11      372.98      308.56     18.41 o
   5  10 -11      107.17       92.07     23.36 o
   6  10 -11      235.64      258.26     24.25 o
   7  10 -11      204.24      234.38     30.54 o
   8  10 -11       53.43       87.57     16.02 o
   9  10 -11      164.52      185.30     15.79 o
  10  10 -11      212.86      212.69     21.33 o
  11  10 -11       32.89       51.40     12.96 o
  12  10 -11      103.29       97.61     14.14 o
  13  10 -11      126.09       82.80     19.09 o
  14  10 -11       33.79       18.34     18.61 o
  15  10 -11       55.25       57.04     22.91 o
   2  11 -11      440.79      391.21     25.15 o
   3  11 -11       31.89       36.38     22.46 o
   4  11 -11      201.31      260.95     23.80 o
   5  11 -11       57.77       30.99     23.36 o
   6  11 -11      110.79       93.42     23.36 o
   7  11 -11       77.15       86.69     23.36 o
   8  11 -11       40.91       50.30     23.36 o
   9  11 -11       37.46       84.01     12.96 o
  10  11 -11      120.72      132.29     14.09 o
  11  11 -11        0.06       -6.03     12.78 o
  12  11 -11       37.33        2.48     36.61 o
  13  11 -11       27.10        2.93     31.22 o
   1  12 -11      154.46       88.48     22.91 o
   2  12 -11       61.60       66.92     22.46 o
   3  12 -11       92.28       93.42     22.91 o
   4  12 -11       26.83       15.27     22.46 o
   5  12 -11       57.00       21.56     17.07 o
   6  12 -11        3.57      -22.46     22.46 o
   7  12 -11      148.80      171.57     23.80 o
   8  12 -11        2.94        8.53     22.91 o
   9  12 -11      150.89      160.79     24.70 o
  10  12 -11        7.33       -9.43     23.80 o
   1  13 -11       13.76      -11.68     22.91 o
   2  13 -11      123.67      145.07     23.80 o
   3  13 -11       40.24       17.52     24.25 o
   4  13 -11       83.01       47.61     24.25 o
   5  13 -11       13.94       74.56     23.36 o
   6  13 -11       12.68        2.25     22.91 o
   7  13 -11       21.53       70.52     28.75 o
   0   0 -10     2208.10     2076.85     33.24 o
   2   0 -10     2682.52     2620.29     64.90 o
   4   0 -10     1005.77     1026.26     22.91 o
   6   0 -10     7255.91     7593.25     43.12 o
   8   0 -10    16142.18    16734.71     53.45 o
  10   0 -10     1595.30     1620.97     28.30 o
  12   0 -10     4437.50     4748.82     30.09 o
  14   0 -10     5216.56     5544.25     36.38 o
  16   0 -10        6.17        0.00     22.01 o
  18   0 -10      176.14      113.63     16.17 o
  20   0 -10      100.36      153.16     22.01 o
  22   0 -10       90.87      110.49     16.17 o
   0   1 -10     1312.36     1366.03     24.48 o
   1   1 -10     6151.69     5982.29     58.67 o
   2   1 -10     1768.77     1801.94     17.95 o
   3   1 -10    19868.60    20452.08    162.13 o
   4   1 -10     1162.94     1137.50     21.38 o
   5   1 -10     2926.76     3084.32    712.04 o
   6   1 -10     1027.45     1015.16     25.83 o
   7   1 -10     2166.41     1974.57     21.12 o
   8   1 -10     1173.00     1345.10     86.91 o
   9   1 -10      570.18      581.99     21.56 o
  10   1 -10      881.25      881.54     17.07 o
  11   1 -10      216.97      222.03     13.47 o
  12   1 -10     1721.23     1880.33     20.44 o
  13   1 -10      782.03      762.01     23.58 o
  14   1 -10     1100.26     1109.43     18.10 o
  15   1 -10      923.53     1038.92     24.93 o
  16   1 -10      139.39      137.59     48.96 o
  17   1 -10      425.73      468.35     52.10 o
  18   1 -10       80.83      113.56     15.70 o
  19   1 -10     1094.71     1089.69     16.40 o
  20   1 -10        3.00        7.90     47.83 o
  21   1 -10       44.57       15.95     15.72 o
  22   1 -10        5.01       12.76     54.12 o
  23   1 -10      196.08      180.28     36.61 o
   0   2 -10     1359.15     1227.66     19.10 o
   1   2 -10     9807.33     9880.97    100.16 o
   2   2 -10      198.03      169.59     15.72 o
   3   2 -10    16693.79    16392.64    122.95 o
   4   2 -10      701.47      642.87     23.80 o
   5   2 -10      114.45      108.89     18.64 o
   6   2 -10     1033.88     1214.49     27.40 o
   7   2 -10     2824.20     2954.93     26.95 o
   8   2 -10     7150.34     7301.31     40.87 o
   9   2 -10      452.22      438.37     18.86 o
  10   2 -10        8.92       48.51     15.72 o
  11   2 -10      578.04      616.94     24.03 o
  12   2 -10      457.66      503.96     13.96 o
  13   2 -10      524.28      542.25     14.53 o
  14   2 -10     1384.26     1461.17     16.94 o
  15   2 -10      670.22      731.74     17.74 o
  16   2 -10      712.32      768.03     16.99 o
  17   2 -10      292.06      313.96     26.95 o
  18   2 -10       94.74      133.63     12.79 o
  19   2 -10      819.88      882.07     18.42 o
  20   2 -10       61.60      103.23     39.08 o
  21   2 -10       52.29       79.66     15.72 o
  22   2 -10       69.80        8.68     18.64 o
  23   2 -10      216.75      200.31     39.08 o
   0   3 -10      913.45     1051.00     28.30 o
   1   3 -10      976.69     1064.91     19.85 o
   2   3 -10      275.68      298.25     29.87 o
   3   3 -10      442.87      469.28     18.56 o
   4   3 -10     4008.36     4333.48    105.10 o
   5   3 -10     4449.07     4464.13    130.25 o
   6   3 -10      646.39      720.43     26.05 o
   7   3 -10      842.86      903.68     26.95 o
   8   3 -10    10211.90    10505.96     47.61 o
   9   3 -10       18.76        4.04     17.07 o
  10   3 -10     1885.33     1969.50     28.75 o
  11   3 -10     2769.16     3156.59     30.99 o
  12   3 -10     2823.87     2805.81     25.60 o
  13   3 -10      167.35      166.18     23.80 o
  14   3 -10     2673.28     2823.78     30.99 o
  15   3 -10      432.43      465.31     23.36 o
  16   3 -10      344.42      368.69     40.65 o
  17   3 -10       55.25       80.84     15.23 o
  18   3 -10      331.00      379.06     46.94 o
  19   3 -10       49.12       74.47     12.46 o
  20   3 -10        7.84       28.75     18.86 o
  21   3 -10        7.15       53.33     41.10 o
  22   3 -10       19.57       -1.78     13.26 o
  23   3 -10        1.68       25.43     14.82 o
   0   4 -10     6274.05     6467.25     44.02 o
   1   4 -10     1253.58     1308.73     20.64 o
   2   4 -10      159.49      127.81     18.42 o
   3   4 -10     8910.86     8749.35     42.67 o
   4   4 -10     5668.22     5789.94     39.52 o
   5   4 -10     2253.49     2249.77     24.70 o
   6   4 -10      681.84      684.53     28.75 o
   7   4 -10      421.70      482.83     18.41 o
   8   4 -10     1847.51     1929.53     28.75 o
   9   4 -10      431.26      490.47     24.25 o
  10   4 -10      530.40      547.96     17.97 o
  11   4 -10     2405.74     2410.56     30.54 o
  12   4 -10      660.19      734.35     25.15 o
  13   4 -10      918.25      943.21     19.31 o
  14   4 -10      249.86      224.57     23.36 o
  15   4 -10       11.93       30.99     21.56 o
  16   4 -10      361.44      371.89     22.91 o
  17   4 -10      261.03      325.63     21.56 o
  18   4 -10      207.19      290.60     22.91 o
  19   4 -10      607.93      594.42     26.27 o
  20   4 -10       96.72       95.13     13.47 o
  21   4 -10       10.96       15.37     31.66 o
  22   4 -10      131.25      141.09     24.25 o
   0   5 -10     7147.29     7137.37     44.02 o
   1   5 -10     1625.55     1813.25     21.91 o
   2   5 -10      851.36      861.46     27.85 o
   3   5 -10     3402.63     3354.67     34.14 o
   4   5 -10     1207.59     1309.71     27.85 o
   5   5 -10      384.80      392.55     18.41 o
   6   5 -10     2219.61     2124.58     91.63 o
   7   5 -10     1658.95     1772.57     20.68 o
   8   5 -10      627.94      631.19     33.46 o
   9   5 -10       98.41      163.94     16.62 o
  10   5 -10       67.10       79.50     16.17 o
  11   5 -10      508.91      493.16     17.52 o
  12   5 -10      235.71      249.28     16.17 o
  13   5 -10       70.26      107.79     22.46 o
  14   5 -10      741.36      732.11     17.97 o
  15   5 -10      327.83      345.39     23.36 o
  16   5 -10      534.98      666.08     24.70 o
  17   5 -10       19.05      -22.91     22.91 o
  18   5 -10       29.88       18.86     22.46 o
  19   5 -10      330.41      415.91     23.36 o
  20   5 -10      177.88      217.39     22.01 o
  21   5 -10        8.69       64.68     16.17 o
  22   5 -10      224.17      181.81     12.70 o
   0   6 -10      397.01      384.47     18.41 o
   1   6 -10      118.01      126.21     23.36 o
   2   6 -10      304.62      335.51     24.25 o
   3   6 -10      513.09      553.35     25.15 o
   4   6 -10      303.65      297.33     17.52 o
   5   6 -10     2380.42     2303.68    188.87 o
   6   6 -10      491.63      583.89     52.33 o
   7   6 -10     2113.17     2095.02     83.54 o
   8   6 -10     2781.07     2758.04     30.77 o
   9   6 -10     1105.60     1240.47     96.79 o
  10   6 -10      358.92      269.47     44.47 o
  11   6 -10     2555.90     2698.92     31.44 o
  12   6 -10      556.45      607.24     24.70 o
  13   6 -10      204.34      190.89     22.46 o
  14   6 -10      539.43      596.02     17.97 o
  15   6 -10      321.69      375.93     23.36 o
  16   6 -10        8.94       64.68     22.01 o
  17   6 -10      232.79      274.43     16.17 o
  18   6 -10       32.65       43.57     16.17 o
  19   6 -10        4.58       29.64     15.27 o
  20   6 -10       13.07       54.35     16.17 o
  21   6 -10        2.51      -15.72     15.72 o
   1   7 -10      455.66      459.92     18.86 o
   2   7 -10      165.27      223.23     23.36 o
   3   7 -10      788.72      825.98     26.05 o
   4   7 -10     2300.18     2229.11     24.70 o
   5   7 -10      878.75      800.08     16.45 o
   6   7 -10      978.74      880.79     44.69 o
   7   7 -10      115.05      140.38     14.09 o
   8   7 -10      356.12      359.18     18.55 o
   9   7 -10      675.58      662.57     16.16 o
  10   7 -10      164.06      187.68     18.64 o
  11   7 -10      432.80      565.16     63.78 o
  12   7 -10      162.67      176.59     21.33 o
  13   7 -10      206.11      242.99     21.56 o
  14   7 -10        7.57      -11.23     14.82 o
  15   7 -10        8.65        8.98     21.11 o
  16   7 -10      393.58      452.74     17.97 o
  17   7 -10      272.66      289.70     23.36 o
  18   7 -10       86.19       85.79     22.91 o
  19   7 -10       73.05       65.58     22.91 o
  20   7 -10       65.51      142.38     23.36 o
   3   8 -10      113.54      164.84     17.52 o
   4   8 -10     1372.34     1412.11     27.40 o
   5   8 -10      615.29      641.20     33.91 o
   6   8 -10     2113.00     2149.02    120.15 o
   7   8 -10      670.07      637.77     53.67 o
   8   8 -10      198.46      199.20     25.38 o
   9   8 -10       91.71       82.68     15.84 o
  10   8 -10       32.98       87.19     29.19 o
  11   8 -10      488.65      523.30     16.84 o
  12   8 -10       11.99       30.92     17.27 o
  13   8 -10        1.41      -13.31     17.60 o
  14   8 -10      103.86      125.76     21.11 o
  15   8 -10      140.45      178.76     16.17 o
  16   8 -10      304.20      342.70     23.36 o
  17   8 -10       13.77      -12.13     22.01 o
  18   8 -10       45.97      111.84     16.17 o
  19   8 -10       30.28       64.23     16.17 o
   4   9 -10       14.17       12.13     23.36 o
   5   9 -10     1509.30     1552.41     18.51 o
   6   9 -10      125.34      119.58     17.29 o
   7   9 -10      495.33      462.90     25.83 o
   8   9 -10       29.15       60.94     15.84 o
   9   9 -10      718.50      652.99     18.16 o
  10   9 -10       10.93        5.66     12.71 o
  11   9 -10     1377.40     1307.23     40.20 o
  12   9 -10       12.33       47.25     22.01 o
  13   9 -10       61.94       63.60     15.94 o
  14   9 -10       23.84       18.12     18.19 o
  15   9 -10      229.26      206.16     22.91 o
  16   9 -10       14.20       28.75     15.72 o
  17   9 -10      106.79      138.79     22.91 o
  18   9 -10        4.63      -22.01     22.01 o
   3  10 -10       52.25       37.73     22.46 o
   4  10 -10      352.86      276.67     24.25 o
   5  10 -10      169.32      183.70     23.36 o
   6  10 -10      389.36      376.38     25.15 o
   7  10 -10       98.71      125.52     16.02 o
   8  10 -10       21.21       37.86     12.21 o
   9  10 -10      172.70      202.41     31.66 o
  10  10 -10        8.73       28.09     15.52 o
  11  10 -10      273.05      315.17     19.31 o
  12  10 -10        1.79       29.38     16.82 o
  13  10 -10        8.79       65.74     38.40 o
  14  10 -10       20.02       16.17     17.37 o
  15  10 -10       66.96       90.94     19.54 o
  16  10 -10      108.11       98.36     23.80 o
   2  11 -10      123.59      100.61     22.91 o
   3  11 -10       50.17       42.67     22.46 o
   4  11 -10      325.84      286.55     18.41 o
   5  11 -10      138.67      120.37     23.80 o
   6  11 -10      273.82      265.00     24.25 o
   7  11 -10       20.98       26.95     22.46 o
   8  11 -10       17.17       46.26     22.01 o
   9  11 -10       53.22       49.86     22.46 o
  10  11 -10        2.77        6.81     17.97 o
  11  11 -10       93.12      106.01     15.98 o
  12  11 -10       12.79        4.57     17.59 o
  13  11 -10       10.60      -13.16     17.47 o
  14  11 -10       21.72       10.30     24.03 o
   1  12 -10        6.35       39.97     22.46 o
   2  12 -10        5.56       57.94     21.56 o
   3  12 -10       26.77       30.09     15.72 o
   4  12 -10       10.30      -18.41     22.46 o
   5  12 -10      208.49      219.63     24.25 o
   6  12 -10       14.37      -16.17     22.46 o
   7  12 -10       89.11      131.60     23.36 o
   8  12 -10       45.37        0.00     23.36 o
   9  12 -10      142.77      110.94     25.15 o
  10  12 -10        7.76       20.66     23.36 o
  11  12 -10      291.06      271.28     26.05 o
  12  12 -10        8.69       10.78     24.25 o
   0  13 -10      289.72      277.57     18.41 o
   1  13 -10       39.11       82.64     22.46 o
   2  13 -10       67.30       91.63     23.80 o
   3  13 -10       41.29      101.06     22.91 o
   4  13 -10       31.20       35.48     15.72 o
   5  13 -10       22.82       -3.14     23.36 o
   6  13 -10       89.80       76.35     16.62 o
   7  13 -10       34.08       52.10     23.36 o
   8  13 -10       27.23       12.13     22.91 o
   0  14 -10      131.78       62.88     24.70 o
   1  14 -10       25.91       20.36     18.64 o
   2   0  -9    30673.47    32044.74     89.38 o
   4   0  -9     8509.68     9043.01     69.17 o
   6   0  -9     2284.85     2384.51     26.05 o
   8   0  -9     1050.67     1192.93     21.56 o
  10   0  -9     8142.77     8100.34     38.63 o
  12   0  -9      455.54      548.86     24.25 o
  14   0  -9     1270.63     1186.19     20.21 o
  16   0  -9     1039.46     1131.40     26.05 o
  18   0  -9     1310.02     1355.97     26.95 o
  20   0  -9      485.56      506.19     23.80 o
  22   0  -9       41.99      -18.41     22.01 o
  24   0  -9      249.84      243.44     23.36 o
   1   1  -9     9261.66     9475.48     77.04 o
   2   1  -9     7968.06     7632.09     59.26 o
   3   1  -9     2142.41     1897.43     18.80 o
   4   1  -9      514.41      551.44     13.24 o
   5   1  -9     2524.98     2726.21     23.66 o
   6   1  -9     1483.31     1597.55     28.52 o
   7   1  -9     8241.26     8014.57    112.96 o
   8   1  -9      804.48      916.47     46.71 o
   9   1  -9     7807.40     7766.55     26.99 o
  10   1  -9      949.38      959.61     25.60 o
  11   1  -9      201.33      217.68     13.87 o
  12   1  -9      276.13      279.78     44.47 o
  13   1  -9     3060.37     2855.35     76.13 o
  14   1  -9      535.67      547.15     34.14 o
  15   1  -9     1518.48     1501.59     63.10 o
  16   1  -9      137.64      166.92     32.11 o
  17   1  -9      765.56      801.39     33.46 o
  18   1  -9      421.53      442.18     36.38 o
  19   1  -9       35.65       77.76     11.00 o
  20   1  -9       69.13       82.17     12.79 o
  21   1  -9      334.24      340.89     64.23 o
  22   1  -9        4.56       41.77     26.95 o
  23   1  -9      105.33      156.11     17.29 o
  24   1  -9       52.94       82.01     17.52 o
   1   2  -9     7819.26     7930.25     79.22 o
   2   2  -9     2007.86     2177.23     21.08 o
   3   2  -9     3672.98     3624.15     32.50 o
   4   2  -9    10336.80    10669.14    107.12 o
   5   2  -9     4894.36     4869.19     33.69 o
   6   2  -9     1197.43     1126.91     28.30 o
   7   2  -9     7236.78     7328.71     42.22 o
   8   2  -9      682.06      610.84     26.50 o
   9   2  -9     5227.27     5249.61     37.73 o
  10   2  -9     1002.71     1011.48     20.66 o
  11   2  -9      290.82      291.50     24.70 o
  12   2  -9     1492.98     1561.68     27.85 o
  13   2  -9     4485.57     4347.95     22.91 o
  14   2  -9      135.62      111.76     33.24 o
  15   2  -9      754.57      748.27     17.47 o
  16   2  -9      438.82      459.30     16.83 o
  17   2  -9      530.48      499.42     53.22 o
  18   2  -9      338.82      388.40     45.59 o
  19   2  -9       25.59       -1.73     23.36 o
  20   2  -9      225.16      223.13     26.28 o
  21   2  -9      329.34      315.13     13.54 o
  22   2  -9       38.77       74.45     33.01 o
  23   2  -9       54.70       80.01     16.04 o
  24   2  -9       93.21       77.84     13.92 o
   1   3  -9     1544.62     1432.28     46.49 o
   2   3  -9     8794.71     8675.67    453.19 o
   3   3  -9     3055.06     2781.50   1459.95 o
   4   3  -9    11698.74    11760.88     48.06 o
   5   3  -9     1612.11     1631.30     29.64 o
   6   3  -9     4835.34     4945.54     37.73 o
   7   3  -9     2758.19     2643.22     26.50 o
   8   3  -9      945.45     1024.50     26.95 o
   9   3  -9      817.96      783.76     26.50 o
  10   3  -9     1921.30     2216.08     29.64 o
  11   3  -9       14.17       22.91     16.62 o
  12   3  -9     2318.39     2624.81     30.54 o
  13   3  -9      664.09      686.29     19.31 o
  14   3  -9     1190.96     1085.58     19.76 o
  15   3  -9      518.42      478.79     24.25 o
  16   3  -9      621.22      718.63     25.60 o
  17   3  -9      320.60      308.11     17.07 o
  18   3  -9      742.02      678.21     37.05 o
  19   3  -9       24.47       24.45     12.55 o
  20   3  -9      565.50      614.29     29.64 o
  21   3  -9       97.04      154.17     29.87 o
  22   3  -9       38.09       66.13     21.11 o
  23   3  -9       50.03       80.63     16.04 o
   1   4  -9     6041.71     5972.69     30.01 o
   2   4  -9     5974.00     6672.37    275.33 o
   3   4  -9     1226.62     1191.13     28.30 o
   4   4  -9       80.22       39.97     24.70 o
   5   4  -9     1403.41     1561.23     30.09 o
   6   4  -9     4541.25     4421.02    270.83 o
   7   4  -9     4499.08     4688.71    156.53 o
   8   4  -9      910.30      862.36     20.21 o
   9   4  -9     2209.26     2130.75     23.80 o
  10   4  -9     1710.70     1770.53     28.30 o
  11   4  -9      187.86      225.47     17.52 o
  12   4  -9      819.93      842.15     19.31 o
  13   4  -9     2208.65     2338.70     29.64 o
  14   4  -9      663.05      713.24     25.60 o
  15   4  -9     1760.06     1707.65     22.46 o
  16   4  -9      205.47      266.79     17.07 o
  17   4  -9      105.54      133.85     15.27 o
  18   4  -9      199.67      166.63     16.62 o
  19   4  -9      140.69      172.92     22.46 o
  20   4  -9      215.57      286.95     28.52 o
  21   4  -9      170.75      192.09     13.12 o
  22   4  -9       33.34       50.37     15.40 o
  23   4  -9       98.38       81.25     11.59 o
   1   5  -9     1140.15     1159.23     76.80 o
   2   5  -9     4384.43     4471.69     36.83 o
   3   5  -9     1570.42     1717.98     29.19 o
   4   5  -9     2149.95     2190.48     30.09 o
   5   5  -9     1022.85      991.77     17.97 o
   6   5  -9     1938.67     1748.38     50.98 o
   7   5  -9     1636.67     1633.55     20.03 o
   8   5  -9       38.37       52.31     18.98 o
   9   5  -9     3864.87     3829.39     26.92 o
  10   5  -9     2109.33     2367.45     30.09 o
  11   5  -9       29.01       62.43     22.01 o
  12   5  -9      935.30      965.66     19.31 o
  13   5  -9     1087.08     1099.06     20.21 o
  14   5  -9       62.73      110.49     22.46 o
  15   5  -9       46.22       64.68     22.46 o
  16   5  -9      400.77      430.73     17.07 o
  17   5  -9      334.84      331.02     17.52 o
  18   5  -9      552.81      583.44     17.97 o
  19   5  -9       59.00       40.42     16.62 o
  20   5  -9       56.50       66.02     22.01 o
  21   5  -9       70.76       77.70     22.91 o
  22   5  -9        1.27       -7.19     15.72 o
   1   6  -9     3126.74     3009.27     32.79 o
   2   6  -9     3450.74     3306.16     28.30 o
   3   6  -9      840.63      799.48     20.21 o
   4   6  -9      537.45      556.04     25.15 o
   5   6  -9     3486.55     3377.83     64.00 o
   6   6  -9     1034.78      910.39     16.78 o
   7   6  -9     1362.54     1415.65     19.07 o
   8   6  -9      315.25      320.95     25.83 o
   9   6  -9     1651.72     1688.12     38.85 o
  10   6  -9     1340.10     1505.23     86.01 o
  11   6  -9       96.62      123.18     25.83 o
  12   6  -9      105.49      116.33     21.56 o
  13   6  -9      844.04      855.62     25.15 o
  14   6  -9      224.23      246.13     16.17 o
  15   6  -9      456.41      472.05     23.80 o
  16   6  -9       85.05       48.06     15.72 o
  17   6  -9      401.16      332.82     16.62 o
  18   6  -9      320.06      318.44     17.07 o
  19   6  -9       11.66       24.25     15.72 o
  20   6  -9       79.34      122.17     15.72 o
  21   6  -9      211.47      131.15     17.07 o
  22   6  -9        2.76       52.55     23.36 o
   2   7  -9     1785.02     1743.13     22.91 o
   3   7  -9      474.80      423.99     18.41 o
   4   7  -9      404.11      467.56     24.25 o
   5   7  -9      583.07      598.44     15.45 o
   6   7  -9     1933.70     1842.33     19.35 o
   7   7  -9      851.91      958.23     41.10 o
   8   7  -9      295.91      314.85     18.99 o
   9   7  -9      380.72      367.50     42.00 o
  10   7  -9     1105.79     1071.10     50.08 o
  11   7  -9       76.15       87.90     17.80 o
  12   7  -9      601.49      590.30     19.59 o
  13   7  -9      456.31      497.20     23.36 o
  14   7  -9      220.65      226.82     16.17 o
  15   7  -9      379.79      438.82     23.80 o
  16   7  -9      245.25      264.10     17.07 o
  17   7  -9       67.84       93.87     22.46 o
  18   7  -9      156.46      254.22     22.91 o
  19   7  -9        8.96       42.67     22.46 o
  20   7  -9      115.56      113.18     23.36 o
  21   7  -9      147.98      228.17     23.80 o
   3   8  -9      356.68      369.20     24.25 o
   4   8  -9     2268.12     2104.33     65.58 o
   5   8  -9      725.58      769.50     16.03 o
   6   8  -9     1313.43     1337.46     70.52 o
   7   8  -9      320.85      328.49     38.63 o
   8   8  -9      200.48      209.07     16.94 o
   9   8  -9      664.61      657.89     44.69 o
  10   8  -9     1264.61     1357.32     53.90 o
  11   8  -9       21.21       11.57     15.84 o
  12   8  -9      768.92      857.24     44.24 o
  13   8  -9      272.22      301.00     32.79 o
  14   8  -9      120.48      150.69     24.25 o
  15   8  -9       10.64       45.36     21.11 o
  16   8  -9      269.60      286.55     22.91 o
  17   8  -9       85.47       82.64     22.01 o
  18   8  -9      161.91      110.49     17.07 o
  19   8  -9        1.91       52.55     15.72 o
  20   8  -9       77.64       36.38     16.62 o
   4   9  -9      139.35      145.52     24.70 o
   5   9  -9     1464.42     1625.58     89.83 o
   6   9  -9       11.45       12.66     16.19 o
   7   9  -9      957.79      944.82     51.43 o
   8   9  -9       62.23       89.47     30.77 o
   9   9  -9      539.20      588.38     17.39 o
  10   9  -9       76.80      134.14     29.64 o
  11   9  -9       78.16      101.04     24.48 o
  12   9  -9       17.63       35.32     13.08 o
  13   9  -9      378.34      447.44     38.40 o
  14   9  -9        1.23        7.95     15.55 o
  15   9  -9      188.07      195.28     18.24 o
  16   9  -9       18.80       25.60     22.01 o
  17   9  -9      172.12      170.68     16.62 o
  18   9  -9       16.72       91.18     22.01 o
   3  10  -9       28.25       36.38     22.01 o
   4  10  -9      519.22      466.21     18.41 o
   5  10  -9      429.05      431.18     25.15 o
   6  10  -9      525.48      508.88     26.05 o
   7  10  -9      155.46      161.44     30.09 o
   8  10  -9       38.90       65.75     18.64 o
   9  10  -9      113.85      111.98     12.92 o
  10  10  -9      499.55      542.68     58.84 o
  11  10  -9       12.55       14.79     27.40 o
  12  10  -9      211.75      234.31     16.65 o
  13  10  -9       44.69      144.25     72.76 o
  14  10  -9       22.34       -6.67     36.16 o
  15  10  -9       29.31       44.24     17.70 o
  16  10  -9       62.49       76.35     22.01 o
  17  10  -9       52.94       33.24     16.62 o
   2  11  -9      312.27      267.69     23.80 o
   3  11  -9       96.60      146.87     23.36 o
   4  11  -9      155.30      185.50     23.80 o
   5  11  -9      117.54      129.35     23.80 o
   6  11  -9      363.27      412.76     24.70 o
   7  11  -9       81.79       97.91     16.62 o
   8  11  -9       24.28       52.10     22.46 o
   9  11  -9       48.94      106.45     23.36 o
  10  11  -9      369.03      343.29     14.12 o
  11  11  -9        3.01      -12.96     12.96 o
  12  11  -9      168.21      149.14     13.63 o
  13  11  -9       37.35       23.63     21.56 o
  14  11  -9       21.39       32.44     12.51 o
  15  11  -9       17.81      -26.12     29.19 o
   1  12  -9      427.19      400.19     24.70 o
   2  12  -9       16.03      -16.17     22.91 o
   3  12  -9       39.63       39.97     22.01 o
   4  12  -9       10.64       41.77     21.56 o
   5  12  -9      195.19      181.90     23.36 o
   6  12  -9       22.22       32.79     22.91 o
   7  12  -9      133.30      136.54     23.36 o
   8  12  -9       10.37       32.34     23.36 o
   9  12  -9       89.95       78.60     23.36 o
  10  12  -9       20.86       37.73     23.36 o
  11  12  -9       15.81       27.40     23.80 o
  12  12  -9        9.38       48.51     23.36 o
  13  12  -9       69.40       41.77     24.25 o
   1  13  -9       96.98      110.49     23.36 o
   2  13  -9      101.37       86.24     22.91 o
   3  13  -9       26.10       40.87     16.17 o
   4  13  -9      117.75      123.07     23.36 o
   5  13  -9       61.12       83.54     22.91 o
   6  13  -9       70.57       55.24     23.36 o
   7  13  -9        0.79        7.19     22.46 o
   8  13  -9        5.96       37.28     23.36 o
   9  13  -9       14.75       24.25     22.91 o
  10  13  -9       93.62      114.53     24.70 o
   1  14  -9       51.58       70.55     16.51 o
   2  14  -9       40.89       12.05     24.03 o
   3  14  -9        5.76       35.93     22.91 o
   4  14  -9       16.19        9.43     23.36 o
   5  14  -9       17.07       54.35     23.80 o
   2   0  -8     6224.81     6117.32     33.70 o
   4   0  -8    17943.57    18515.58     63.33 o
   6   0  -8    17650.51    16980.84     57.94 o
   8   0  -8     2130.81     1998.25     24.70 o
  10   0  -8      126.06      150.01     17.97 o
  12   0  -8       45.32       40.42     23.80 o
  14   0  -8     1277.36     1253.57     26.50 o
  16   0  -8     2952.34     2961.67     25.60 o
  18   0  -8     1225.01     1290.84     27.40 o
  20   0  -8      870.87      883.92     25.15 o
  22   0  -8     1173.70     1237.40     27.40 o
  24   0  -8       35.82       31.89     23.36 o
   0   1  -8     7101.70     7375.45     43.34 o
   1   1  -8       99.46      111.85     13.86 o
   2   1  -8     6040.02     5894.16     53.62 o
   3   1  -8     2356.43     2521.27     26.64 o
   4   1  -8     4359.43     4671.17     24.59 o
   5   1  -8    12459.88    12084.87    204.36 o
   6   1  -8     2453.54     2529.77     23.66 o
   7   1  -8     4949.52     5090.18     34.81 o
   8   1  -8     1974.99     1992.03     37.05 o
   9   1  -8     6412.43     6672.80    233.56 o
  10   1  -8      101.02       93.09     31.89 o
  11   1  -8    11244.34    11601.04     31.76 o
  12   1  -8      765.54      741.84     44.47 o
  13   1  -8      548.26      582.51     17.31 o
  14   1  -8      250.48      253.84     16.17 o
  15   1  -8     1637.02     1742.64     38.63 o
  16   1  -8      218.77      200.91     17.97 o
  17   1  -8     1266.50     1279.99     14.77 o
  18   1  -8      490.98      499.66     21.56 o
  19   1  -8       77.47      155.67     54.57 o
  20   1  -8      254.39      283.06     20.21 o
  21   1  -8       11.07       37.50     10.80 o
  22   1  -8      308.11      322.43     21.11 o
  23   1  -8        4.23       45.82     48.96 o
  24   1  -8       30.98       45.77     25.38 o
   0   2  -8    20783.47    21565.27     77.70 o
   1   2  -8     1561.43     1594.27     20.18 o
   2   2  -8     2992.49     2979.78     47.38 o
   3   2  -8      197.22      176.09     15.70 o
   4   2  -8      733.82      712.36     27.62 o
   5   2  -8    10277.99    10130.03     45.81 o
   6   2  -8     3104.15     3250.47     35.03 o
   7   2  -8     8162.51     8228.79     40.42 o
   8   2  -8     3381.54     3582.83     34.58 o
   9   2  -8     4206.27     3928.23     30.09 o
  10   2  -8       78.12       88.93     17.52 o
  11   2  -8     8370.25     8897.57     44.91 o
  12   2  -8      221.36      289.25     24.25 o
  13   2  -8      172.66      212.00     23.36 o
  14   2  -8      647.58      718.63     23.80 o
  15   2  -8     1976.34     2146.03    172.25 o
  16   2  -8     1340.18     1321.51     14.93 o
  17   2  -8      835.78      773.57     29.64 o
  18   2  -8       48.72       77.14     15.24 o
  19   2  -8       92.45      120.54     56.14 o
  20   2  -8      208.75      178.46     12.88 o
  21   2  -8       18.91       66.13     12.88 o
  22   2  -8      168.22      230.08     21.11 o
  23   2  -8       30.26       36.52     25.38 o
  24   2  -8       41.52       30.33     11.91 o
   0   3  -8    36417.89    37851.74     93.87 o
   1   3  -8     1244.85     1403.12     38.18 o
   2   3  -8     3212.33     3400.63     26.31 o
   3   3  -8     5132.96     5345.28     35.93 o
   4   3  -8     9810.49     9521.44     44.91 o
   5   3  -8      135.78      125.04     21.35 o
   6   3  -8     8346.50     8000.07    268.59 o
   7   3  -8     2201.44     2194.97     30.99 o
   8   3  -8      917.03      853.38     21.11 o
   9   3  -8      356.98      383.12     18.41 o
  10   3  -8       88.12       64.68     17.07 o
  11   3  -8       94.62      137.44     23.80 o
  12   3  -8      460.96      507.98     23.80 o
  13   3  -8      253.01      360.66     22.91 o
  14   3  -8      147.98      208.40     22.01 o
  15   3  -8       76.78      116.78     15.72 o
  16   3  -8     2625.35     2801.77     32.34 o
  17   3  -8      145.96      163.94     23.80 o
  18   3  -8      199.45      190.89     23.36 o
  19   3  -8      508.01      578.69     83.32 o
  20   3  -8      542.10      500.07     41.55 o
  21   3  -8       24.07       29.67     12.88 o
  22   3  -8      490.22      497.77     14.99 o
  23   3  -8       92.95       67.19     13.21 o
  24   3  -8       26.51       61.14     25.60 o
   0   4  -8     8064.51     9019.29     48.96 o
   1   4  -8      470.91      497.87     26.72 o
   2   4  -8      434.49      406.93     19.31 o
   3   4  -8     5023.55     4931.17     39.08 o
   4   4  -8     6634.65     6987.81     43.12 o
   5   4  -8    10143.28     9419.99    356.62 o
   6   4  -8      201.55      273.17     37.05 o
   7   4  -8      883.52      936.47     47.16 o
   8   4  -8     2619.34     2551.97     41.10 o
   9   4  -8      793.29      849.33     26.95 o
  10   4  -8     1867.74     1962.77     29.64 o
  11   4  -8     5248.31     5313.39     36.83 o
  12   4  -8      995.51      933.77     19.31 o
  13   4  -8      279.40      275.33     22.91 o
  14   4  -8      772.35      794.09     18.86 o
  15   4  -8     1057.13     1084.24     26.50 o
  16   4  -8      637.19      554.25     26.50 o
  17   4  -8      818.63      850.23     25.15 o
  18   4  -8      138.81      218.73     22.46 o
  19   4  -8      251.84      255.11     17.07 o
  20   4  -8       29.46       52.10     22.46 o
  21   4  -8       18.70       59.96     19.31 o
  22   4  -8       47.35       77.29     15.56 o
  23   4  -8       24.80       43.71     11.27 o
   0   5  -8     2189.77     2251.12     31.44 o
   1   5  -8     3113.76     2432.31   1281.86 o
   2   5  -8     2263.85     2333.31     31.89 o
   3   5  -8     2011.37     1894.05     24.25 o
   4   5  -8       29.28       22.01     17.07 o
   5   5  -8     2173.68     2224.33    194.26 o
   6   5  -8     3151.21     3465.85    112.96 o
   7   5  -8     2063.41     2060.28     95.67 o
   8   5  -8     4156.74     4217.84    102.85 o
   9   5  -8      628.57      656.88     17.41 o
  10   5  -8     1523.32     1568.34     24.20 o
  11   5  -8     3754.04     3956.97     34.58 o
  12   5  -8      712.23      734.80     18.41 o
  13   5  -8       59.41       82.64     16.62 o
  14   5  -8     2256.35     2444.70     30.09 o
  15   5  -8     1290.73     1341.60     27.85 o
  16   5  -8      219.41      229.06     17.07 o
  17   5  -8       34.35       30.54     22.01 o
  18   5  -8       15.42       32.34     22.46 o
  19   5  -8      122.22      114.53     16.17 o
  20   5  -8      104.02      113.18     16.17 o
  21   5  -8       20.67       17.97     22.46 o
  22   5  -8      128.27      107.35     16.62 o
  23   5  -8       35.77       15.04     14.37 o
   1   6  -8     5102.25     5150.35     38.18 o
   2   6  -8     1349.96     1283.66     22.46 o
   3   6  -8     8209.71     8125.94     39.97 o
   4   6  -8     2024.53     1831.62     23.36 o
   5   6  -8      160.78      191.56     17.47 o
   6   6  -8     1517.71     1434.54     56.14 o
   7   6  -8      926.14      977.79     31.44 o
   8   6  -8       11.28        9.93     17.80 o
   9   6  -8      391.07      390.61     15.40 o
  10   6  -8      352.11      322.77     18.78 o
  11   6  -8       86.83      116.72     17.59 o
  12   6  -8        5.96        1.90     17.05 o
  13   6  -8      472.79      530.89     23.80 o
  14   6  -8      345.89      345.84     17.07 o
  15   6  -8      314.42      365.60     24.25 o
  16   6  -8      474.11      503.49     17.97 o
  17   6  -8      423.02      355.27     18.41 o
  18   6  -8       79.59       71.41     16.17 o
  19   6  -8      581.87      621.62     18.86 o
  20   6  -8      113.67       31.44     16.17 o
  21   6  -8       43.14       24.25     16.17 o
  22   6  -8      176.26      241.19     23.36 o
   2   7  -8      257.08      232.21     17.07 o
   3   7  -8     2173.81     1999.15     24.25 o
   4   7  -8     1712.22     1760.65     28.75 o
   5   7  -8      804.08      801.79     20.89 o
   6   7  -8       10.90       32.40     16.34 o
   7   7  -8      392.33      389.85     19.10 o
   8   7  -8     3645.36     3439.40     22.93 o
   9   7  -8      838.23      782.60     48.51 o
  10   7  -8      634.20      616.48     16.06 o
  11   7  -8      645.84      613.30     39.52 o
  12   7  -8      969.87      913.70     15.91 o
  13   7  -8      312.86      228.53     46.94 o
  14   7  -8      896.91      996.65     26.05 o
  15   7  -8       25.06       83.54     22.01 o
  16   7  -8       19.97      -22.46     22.46 o
  17   7  -8      326.03      270.83     17.07 o
  18   7  -8      148.79      183.25     22.91 o
  19   7  -8      170.39      197.17     23.36 o
  20   7  -8        2.51       73.66     22.46 o
  21   7  -8       15.82       27.40     23.36 o
   3   8  -8      995.13      532.69     18.86 o
   4   8  -8      533.67      482.76     14.95 o
   5   8  -8      171.84      174.44     23.13 o
   6   8  -8      793.03      844.85     40.87 o
   7   8  -8      828.57      903.29     20.89 o
   8   8  -8     2979.70     2910.61     21.52 o
   9   8  -8       40.35       67.45     16.51 o
  10   8  -8      452.30      422.38     28.30 o
  11   8  -8      211.33      241.43     13.79 o
  12   8  -8      965.35      971.66     32.56 o
  13   8  -8       54.30       54.74     14.44 o
  14   8  -8      988.31      987.48     57.49 o
  15   8  -8      103.04      158.10     22.01 o
  16   8  -8       69.45       60.19     15.72 o
  17   8  -8        9.55      -14.82     22.01 o
  18   8  -8       46.40       85.34     22.01 o
  19   8  -8       95.80       -6.29     23.36 o
  20   8  -8       24.47       34.14     22.91 o
   3   9  -8     4141.64     3969.10     38.63 o
   4   9  -8       27.16       47.16     24.25 o
   5   9  -8      197.37      188.17     13.19 o
   6   9  -8       23.96       40.49     15.27 o
   7   9  -8      817.34      901.05     19.17 o
   8   9  -8       24.39        9.69     20.89 o
   9   9  -8       90.38       64.04     29.87 o
  10   9  -8        2.46        8.97     12.55 o
  11   9  -8       23.35       21.27     31.22 o
  12   9  -8       48.01       91.97     15.72 o
  13   9  -8      213.12      217.99     27.40 o
  14   9  -8       18.56       47.81     12.88 o
  15   9  -8       99.93       80.87     21.56 o
  16   9  -8        9.08       67.37     21.56 o
  17   9  -8       75.04       39.97     22.46 o
  18   9  -8        0.91       -8.08     15.72 o
  19   9  -8      404.45      401.99     25.15 o
   3  10  -8     1139.08     1053.70     22.01 o
   4  10  -8      493.94      438.37     18.86 o
   5  10  -8      116.28      117.68     23.36 o
   6  10  -8      144.93      192.68     22.91 o
   7  10  -8      132.42      132.05     23.80 o
   8  10  -8     1248.08     1185.57     27.17 o
   9  10  -8       10.88       34.90     15.70 o
  10  10  -8      132.92      135.61     15.79 o
  11  10  -8       27.88       48.73     15.08 o
  12  10  -8      348.14      302.56     19.76 o
  13  10  -8       29.70       33.82     15.87 o
  14  10  -8      323.24      285.91     35.71 o
  15  10  -8       12.91       31.44     21.11 o
  16  10  -8       11.48       33.44     21.33 o
  17  10  -8       20.76       44.02     22.01 o
  18  10  -8       30.78      100.16     22.46 o
   2  11  -8       64.27       44.47     22.91 o
   3  11  -8      320.28      330.12     24.25 o
   4  11  -8      226.79      216.04     22.91 o
   5  11  -8       81.84       39.52     22.91 o
   6  11  -8       97.34       56.14     23.36 o
   7  11  -8       20.75       35.48     23.36 o
   8  11  -8      965.75      975.99     28.75 o
   9  11  -8       29.34      -22.01     23.36 o
  10  11  -8      111.36       50.54     26.72 o
  11  11  -8       35.09       45.45     15.70 o
  12  11  -8      212.43      235.52     16.80 o
  13  11  -8       28.26       85.39     18.41 o
  14  11  -8      220.32      179.06     26.28 o
  15  11  -8        3.70       21.33     12.96 o
  16  11  -8        5.46       31.07     26.50 o
   1  12  -8      293.37      236.70     17.52 o
   2  12  -8       37.66       50.30     16.62 o
   3  12  -8      708.19      666.98     26.05 o
   4  12  -8       37.63      -23.36     23.36 o
   5  12  -8       55.02       75.91     16.17 o
   6  12  -8       28.93      118.57     22.46 o
   7  12  -8       85.26      142.38     22.91 o
   8  12  -8        1.90       55.69     22.46 o
   9  12  -8       30.44       50.75     23.36 o
  10  12  -8        3.23       15.72     22.46 o
  11  12  -8       21.15       23.80     22.01 o
  12  12  -8        9.50       16.62     23.36 o
  13  12  -8       45.62       65.13     23.36 o
  14  12  -8        1.85      -13.03     28.75 o
   0  13  -8       64.28       93.42     22.46 o
   1  13  -8       60.61       80.40     11.59 o
   2  13  -8       71.24       24.70     22.01 o
   3  13  -8       82.21      121.72     23.36 o
   4  13  -8        6.88       19.31     22.91 o
   5  13  -8       28.01       42.67     22.46 o
   6  13  -8       69.19       38.63     22.91 o
   7  13  -8       61.35       99.71     22.46 o
   8  13  -8      189.52      123.96     23.80 o
   9  13  -8        2.53       49.41     23.36 o
  10  13  -8       25.10        0.90     23.36 o
  11  13  -8       34.95       68.72     23.36 o
   0  14  -8       27.45       30.54     22.46 o
   1  14  -8       11.95       16.61     12.96 o
   2  14  -8        6.30        6.97     13.45 o
   3  14  -8       44.08       36.83     22.91 o
   4  14  -8       42.08       41.32     17.07 o
   5  14  -8       54.68       43.12     17.07 o
   6  14  -8        6.10       66.47     23.36 o
   7  14  -8        3.95       46.71     23.80 o
   2   0  -7    21260.29    20635.99     77.70 o
   4   0  -7     2868.25     2705.65     35.03 o
   6   0  -7    25336.70    25911.21     71.41 o
   8   0  -7     4129.18     4369.29     37.28 o
  10   0  -7    20410.47    21021.81     63.78 o
  12   0  -7     6846.45     7119.85     40.87 o
  14   0  -7     2496.60     2499.05     29.64 o
  16   0  -7     2023.23     2020.26     22.91 o
  18   0  -7     2450.88     2799.07     30.99 o
  20   0  -7      272.61      366.05     23.36 o
  22   0  -7      161.78      261.40     22.91 o
  24   0  -7      245.42      239.39     17.07 o
   1   1  -7    16264.46    16423.10    105.61 o
   2   1  -7     8758.95     9749.10     68.80 o
   3   1  -7     4940.09     5164.03     51.50 o
   4   1  -7      520.30      493.93     25.32 o
   5   1  -7    12594.65    12979.41     58.39 o
   6   1  -7     8447.66     9091.60     49.86 o
   7   1  -7     8604.70     9117.65     47.61 o
   8   1  -7      159.04      180.56     26.50 o
   9   1  -7     5894.14     6177.55     35.48 o
  10   1  -7     3949.55     3568.01     28.75 o
  11   1  -7      109.09      111.43     12.39 o
  12   1  -7     1360.03     1278.95     17.05 o
  13   1  -7     2636.25     2589.31     47.83 o
  14   1  -7     1955.04     2077.26     31.44 o
  15   1  -7     1809.87     1784.08     17.37 o
  16   1  -7      729.14      753.63     17.62 o
  17   1  -7     1208.01     1248.63     16.51 o
  18   1  -7      515.62      536.65     54.57 o
  19   1  -7       55.01       76.47     13.54 o
  20   1  -7       92.14       78.07     13.03 o
  21   1  -7      741.17      737.85     35.71 o
  22   1  -7       43.27       50.81     51.88 o
  23   1  -7      142.24      147.66     23.80 o
  24   1  -7       64.89       65.65     18.19 o
  25   1  -7       29.97       39.08     16.51 o
   1   2  -7    13534.74    13570.77    150.91 o
   2   2  -7     4142.13     4548.01     30.95 o
   3   2  -7     6067.31     5446.22    311.93 o
   4   2  -7     9179.36     9052.08     45.81 o
   5   2  -7    14643.92    15276.34     59.74 o
   6   2  -7     1004.83      906.82     28.75 o
   7   2  -7     2829.45     3122.01     28.75 o
   8   2  -7     1682.37     1784.90     24.70 o
   9   2  -7     4521.87     4936.11     32.79 o
  10   2  -7     3753.02     3837.05     34.58 o
  11   2  -7      328.37      298.23     17.97 o
  12   2  -7     4057.88     4071.05     34.58 o
  13   2  -7     3947.86     4342.79     35.03 o
  14   2  -7      225.34      303.17     23.36 o
  15   2  -7      684.42      697.97     18.86 o
  16   2  -7      293.37      277.57     16.62 o
  17   2  -7     1303.53     1398.65     19.21 o
  18   2  -7      467.63      442.73     13.01 o
  19   2  -7       92.17      167.10     15.87 o
  20   2  -7      379.15      455.10     70.96 o
  21   2  -7      639.00      661.82     15.94 o
  22   2  -7       22.44       33.46     22.23 o
  23   2  -7      123.03      155.79     16.84 o
  24   2  -7       80.85      109.08     16.84 o
  25   2  -7       39.74       17.52     23.36 o
   1   3  -7     5265.68     5294.76    135.87 o
   2   3  -7    11399.78    11385.90     38.68 o
   3   3  -7      941.83      959.82     29.64 o
   4   3  -7    15411.62    14641.69     54.80 o
   5   3  -7      573.65      560.95     22.66 o
   6   3  -7     8816.21     8353.96     38.58 o
   7   3  -7     1982.46     1919.04     28.76 o
   8   3  -7      698.26      672.82     27.40 o
   9   3  -7     2188.07     2382.72     30.99 o
  10   3  -7     8284.89     8852.21     44.47 o
  11   3  -7      217.37      212.45     17.52 o
  12   3  -7     4131.23     4137.53     35.03 o
  13   3  -7      639.60      592.42     18.41 o
  14   3  -7      506.74      444.20     17.52 o
  15   3  -7      255.96      238.05     16.62 o
  16   3  -7     1115.42     1026.30     19.76 o
  17   3  -7      250.66      295.99     17.07 o
  18   3  -7      611.24      608.59     23.80 o
  19   3  -7       53.95      100.16     21.11 o
  20   3  -7      384.76      415.46     16.82 o
  21   3  -7       46.41       65.55     21.78 o
  22   3  -7       64.99      147.21     40.65 o
  23   3  -7       39.96       36.65     27.40 o
  24   3  -7      136.38      135.96     19.31 o
   1   4  -7     6949.01     6897.30     31.76 o
   2   4  -7     6186.64     6391.79     39.08 o
   3   4  -7       61.44       73.21     26.05 o
   4   4  -7     1144.15     1337.11     23.36 o
   5   4  -7     3963.59     4234.79    304.30 o
   6   4  -7     8243.38     8254.50    195.60 o
   7   4  -7     9500.11     9732.91    200.09 o
   8   4  -7     1079.55     1198.10     19.38 o
   9   4  -7     3862.93     3898.00     66.92 o
  10   4  -7     3647.67     3929.13     34.14 o
  11   4  -7       55.69       17.52     24.25 o
  12   4  -7      200.49      239.84     22.91 o
  13   4  -7      855.91      841.70     18.86 o
  14   4  -7      690.64      757.26     24.25 o
  15   4  -7     1266.92     1316.89     26.95 o
  16   4  -7      450.88      457.68     23.80 o
  17   4  -7      495.18      540.32     25.15 o
  18   4  -7      158.26      191.34     22.91 o
  19   4  -7      158.15      166.63     22.91 o
  20   4  -7      216.65      232.21     22.91 o
  21   4  -7      357.72      407.37     23.80 o
  22   4  -7       25.60       42.83     11.27 o
  23   4  -7      188.14      168.88     19.09 o
  24   4  -7       63.48       77.18     19.31 o
   1   5  -7     4244.61     4625.30     38.18 o
   2   5  -7     5157.00     5336.75     39.52 o
   3   5  -7     3043.34     2844.89     28.30 o
   4   5  -7     7734.53     7703.74     39.97 o
   5   5  -7     7561.41     7093.21    213.79 o
   6   5  -7     1621.93     1695.84     40.42 o
   7   5  -7      616.94      660.59     28.30 o
   8   5  -7      863.79      752.35     16.52 o
   9   5  -7     2239.97     2270.17     25.17 o
  10   5  -7     3462.59     3360.40     26.27 o
  11   5  -7      414.06      408.26     19.59 o
  12   5  -7     1346.84     1237.84     21.56 o
  13   5  -7     1544.05     1542.81     21.56 o
  14   5  -7      149.18      173.82     23.36 o
  15   5  -7      383.97      423.10     23.80 o
  16   5  -7      416.19      439.71     18.86 o
  17   5  -7      757.33      822.83     24.25 o
  18   5  -7      720.85      882.12     25.15 o
  19   5  -7       12.25        9.88     15.72 o
  20   5  -7      178.79      219.18     22.46 o
  21   5  -7      308.02      368.30     23.80 o
  22   5  -7        4.55      -10.78     15.72 o
  23   5  -7       55.91       78.60     23.36 o
   1   6  -7     7713.18     7902.27     44.02 o
   2   6  -7     3327.27     3087.43     27.85 o
   3   6  -7     1813.20     1859.46     30.54 o
   4   6  -7     1473.31     1448.49     22.91 o
   5   6  -7     3121.10     3104.29    203.46 o
   6   6  -7      923.08      986.43     21.78 o
   7   6  -7     3659.19     3800.83     44.24 o
   8   6  -7      192.47      198.44     18.64 o
   9   6  -7     3440.84     3639.31    150.46 o
  10   6  -7     1477.34     1611.78     19.41 o
  11   6  -7       96.27      114.78     14.73 o
  12   6  -7     1290.80     1256.37     17.53 o
  13   6  -7     1804.65     1747.63     22.91 o
  14   6  -7      104.17      151.36     23.80 o
  15   6  -7      481.47      499.00     23.36 o
  16   6  -7      266.08      285.21     23.80 o
  17   6  -7      268.28      256.91     16.62 o
  18   6  -7      196.72      164.39     17.07 o
  19   6  -7       37.83        4.04     15.72 o
  20   6  -7       28.90       19.31     15.72 o
  21   6  -7      260.60      253.77     23.80 o
  22   6  -7        9.21       32.34     22.46 o
  23   6  -7       36.16       83.09     17.07 o
   2   7  -7     4925.25     4666.62     31.44 o
   3   7  -7      316.53      318.44     18.41 o
   4   7  -7      481.21      438.59     51.20 o
   5   7  -7     1461.46     1441.91     20.90 o
   6   7  -7     1589.25     1709.79     98.59 o
   7   7  -7     2649.56     2694.08    124.19 o
   8   7  -7      404.40      488.31     65.58 o
   9   7  -7     1042.45      959.79     63.78 o
  10   7  -7     1134.12     1204.96     49.86 o
  11   7  -7       90.46       64.91     39.75 o
  12   7  -7      790.46      864.85     20.06 o
  13   7  -7      983.25     1024.71     61.08 o
  14   7  -7      609.72      631.76     35.48 o
  15   7  -7      589.11      615.33     18.86 o
  16   7  -7      303.55      379.53     24.25 o
  17   7  -7       61.15       99.71     22.46 o
  18   7  -7      209.86      227.72     17.07 o
  19   7  -7       35.43       61.98     15.72 o
  20   7  -7      135.22      108.69     16.62 o
  21   7  -7      117.58      123.07     16.62 o
  22   7  -7       18.84       97.46     22.91 o
   4   8  -7     1796.22     1695.91     17.94 o
   5   8  -7      418.60      423.02     22.68 o
   6   8  -7     1111.87     1280.28    100.61 o
   7   8  -7       33.09       18.91     43.57 o
   8   8  -7      351.78      279.32     14.12 o
   9   8  -7      288.87      319.65     16.97 o
  10   8  -7     1117.96     1006.31     29.87 o
  11   8  -7       33.14        9.19     16.19 o
  12   8  -7      724.29      737.72     66.92 o
  13   8  -7      219.97      272.29     17.90 o
  14   8  -7      189.56      253.34     17.25 o
  15   8  -7       39.11       83.29     17.29 o
  16   8  -7      179.72      228.17     23.36 o
  17   8  -7      103.74      167.53     16.62 o
  18   8  -7      277.95      300.03     17.07 o
  19   8  -7        7.28       69.17     22.91 o
  20   8  -7      121.64      144.18     23.36 o
  21   8  -7       30.47        4.04     22.91 o
   3   9  -7      492.68      496.75     25.60 o
   4   9  -7      157.96      117.23     23.80 o
   5   9  -7      667.27      676.41     26.50 o
   6   9  -7      141.47      129.82     30.77 o
   7   9  -7     1252.13     1310.26     21.78 o
   8   9  -7       21.89        9.90     16.34 o
   9   9  -7     1212.00     1233.27     16.62 o
  10   9  -7      109.79      173.56     33.24 o
  11   9  -7       23.62       36.42     17.27 o
  12   9  -7        3.59       11.42     16.04 o
  13   9  -7      883.81      984.87     23.13 o
  14   9  -7        5.02       41.32     23.80 o
  15   9  -7      390.82      322.38     39.08 o
  16   9  -7       22.35       45.31     17.48 o
  17   9  -7      183.68      177.86     22.91 o
  18   9  -7        6.40       -4.49     22.01 o
  19   9  -7       30.23      -22.91     22.91 o
  20   9  -7        0.67      -16.17     16.17 o
   2  10  -7     1159.23     1145.77     28.30 o
   3  10  -7      231.58      198.07     17.97 o
   4  10  -7      829.19      785.56     21.11 o
   5  10  -7      120.69       95.22     24.25 o
   6  10  -7      572.02      558.74     26.05 o
   7  10  -7      327.43      280.27     17.52 o
   8  10  -7      109.09      119.22     13.12 o
   9  10  -7      334.38      333.58     25.83 o
  10  10  -7      594.73      705.85     82.64 o
  11  10  -7        4.87       79.68     23.13 o
  12  10  -7      231.76      222.31     13.38 o
  13  10  -7      143.66      162.22     13.29 o
  14  10  -7      121.85      149.61     13.38 o
  15  10  -7       72.20       99.92     28.52 o
  16  10  -7       56.13       32.30     16.19 o
  17  10  -7       47.39       76.62     35.71 o
  18  10  -7       90.37       79.95     16.62 o
   1  11  -7      222.96      194.93     17.52 o
   2  11  -7      940.90      871.79     26.95 o
   3  11  -7       51.02       62.43     22.91 o
   4  11  -7      487.46      383.57     18.41 o
   5  11  -7       88.19      110.49     22.91 o
   6  11  -7      377.46      371.44     24.25 o
   7  11  -7      159.78      159.45     23.36 o
   8  11  -7      147.17      107.79     17.07 o
   9  11  -7       96.86      109.59     23.36 o
  10  11  -7      265.85      244.34     23.80 o
  11  11  -7        6.33       16.62     34.81 o
  12  11  -7      101.32      111.33     13.12 o
  13  11  -7       46.40       46.98     15.70 o
  14  11  -7       94.55      106.45     16.35 o
  15  11  -7       29.98       17.60     33.24 o
  16  11  -7       43.58       29.80     13.38 o
   1  12  -7      266.83      229.06     17.07 o
   2  12  -7       91.00       82.19     16.17 o
   3  12  -7       72.53      100.61     16.62 o
   4  12  -7       68.37       66.47     22.46 o
   5  12  -7      237.03      249.28     24.25 o
   6  12  -7       23.67      101.96     22.91 o
   7  12  -7      403.43      365.16     18.86 o
   8  12  -7       19.30        5.84     22.91 o
   9  12  -7      289.27      243.44     24.25 o
  10  12  -7       39.08       63.33     22.46 o
  11  12  -7        7.13      -16.17     16.17 o
  12  12  -7       17.29       57.94     22.91 o
  13  12  -7      153.39      168.88     24.70 o
  14  12  -7       11.89       14.37     23.80 o
   1  13  -7       18.84       29.98     33.01 o
   2  13  -7      147.75      145.07     23.36 o
   3  13  -7       34.12        5.84     22.91 o
   4  13  -7      178.29      145.97     24.25 o
   5  13  -7       54.00      111.39     22.46 o
   6  13  -7       29.38       51.65     16.62 o
   7  13  -7       50.51       51.65     23.36 o
   8  13  -7       16.98       22.91     22.91 o
   9  13  -7       89.53      152.71     23.80 o
  10  13  -7       85.06      106.90     23.36 o
  11  13  -7        1.92        8.98     16.62 o
  12  13  -7       58.32       72.31     17.07 o
   1  14  -7       60.33       94.57     28.52 o
   2  14  -7      105.30      130.86     20.66 o
   3  14  -7        1.48       36.38     19.09 o
   4  14  -7       27.94       14.37     23.36 o
   5  14  -7       21.24      -12.13     23.36 o
   6  14  -7       43.77      -17.07     23.80 o
   7  14  -7       64.74       79.50     22.91 o
   8  14  -7       12.31       38.18     23.80 o
   0   0  -6     1535.10     1419.30     36.83 o
   2   0  -6    11549.37    11731.01     52.54 o
   4   0  -6    22116.79    22314.90     76.80 o
   6   0  -6      427.82      549.75     22.01 o
   8   0  -6    31152.29    32852.30     81.30 o
  10   0  -6     3424.10     3034.43     28.75 o
  12   0  -6     6276.74     6338.79     35.03 o
  14   0  -6    12134.10    11777.94     44.47 o
  16   0  -6       46.48       42.67     16.17 o
  18   0  -6      490.85      450.49     24.70 o
  20   0  -6       16.78      -10.33     15.72 o
  22   0  -6       37.28       53.45     16.17 o
  24   0  -6      167.70      225.92     24.25 o
   0   1  -6    10368.40    11389.88     68.27 o
   1   1  -6    25423.48    27025.98     94.32 o
   2   1  -6      525.61      513.77     19.47 o
   3   1  -6    22925.70    24726.96   1152.28 o
   4   1  -6     5414.10     6120.51     46.71 o
   5   1  -6      788.23      670.13     29.19 o
   6   1  -6     2130.16     1820.39     26.50 o
   7   1  -6     8129.00     9358.84     45.36 o
   8   1  -6     8623.98     8709.83     47.16 o
   9   1  -6     1653.18     1758.85     24.70 o
  10   1  -6     3801.64     4187.83     35.48 o
  11   1  -6     1257.74     1207.30     27.40 o
  12   1  -6     1732.84     1585.48     22.91 o
  13   1  -6     1352.68     1380.06     80.85 o
  14   1  -6     2463.70     2466.42    130.48 o
  15   1  -6      196.00      180.36     11.91 o
  16   1  -6      172.39      149.35     16.04 o
  17   1  -6     2048.80     2140.18     20.96 o
  18   1  -6      258.21      236.28     35.03 o
  19   1  -6     2588.94     2539.86     92.52 o
  20   1  -6        5.36       -1.96     14.82 o
  21   1  -6      140.31      174.67     29.19 o
  22   1  -6        4.03      -16.53     26.95 o
  23   1  -6      450.83      453.42     12.70 o
  24   1  -6       46.41       62.96     22.23 o
  25   1  -6      246.73      250.06     17.07 o
   0   2  -6     6622.90     7096.50     53.45 o
   1   2  -6     7395.30     6636.16    153.38 o
   2   2  -6     3838.26     4222.73     88.03 o
   4   2  -6     1855.79     1653.75     34.58 o
   5   2  -6       15.02       13.03     19.76 o
   6   2  -6     2185.10     2024.75     27.40 o
   7   2  -6     3188.84     3274.27     36.38 o
   8   2  -6     9945.38     9625.64     44.02 o
   9   2  -6      182.27      214.69     26.50 o
  10   2  -6      834.90      872.69     26.95 o
  11   2  -6      578.99      711.45     26.05 o
  12   2  -6     1058.82      969.26     20.21 o
  13   2  -6     1113.60      979.59     20.66 o
  14   2  -6     1499.01     1500.60     21.56 o
  15   2  -6      767.07      777.92     24.25 o
  16   2  -6      666.79      748.28     25.60 o
  17   2  -6      550.22      564.58     18.41 o
  18   2  -6       36.38       92.35     16.67 o
  19   2  -6     2211.06     2188.10     53.22 o
  20   2  -6      191.42      221.20     13.78 o
  21   2  -6       40.03       84.32     48.28 o
  22   2  -6      112.05      119.35     15.55 o
  23   2  -6      349.42      384.62     14.29 o
  24   2  -6       64.88       26.50     16.51 o
  25   2  -6      181.14      182.20     13.78 o
   0   3  -6    10045.65    10846.42     57.49 o
   1   3  -6      341.18      296.00     16.59 o
   2   3  -6     7672.57     5417.57   3135.26 o
   3   3  -6       17.49        4.49     19.76 o
   4   3  -6     8420.15     8050.93     48.06 o
   5   3  -6     3571.30     3294.14    153.83 o
   6   3  -6     3199.15     3735.56     28.20 o
   7   3  -6      372.40      307.82     17.10 o
   8   3  -6    21899.11    23374.43     67.82 o
   9   3  -6     2075.41     1970.40     30.09 o
  10   3  -6     4658.18     4713.33     36.83 o
  11   3  -6     2949.33     3020.05     32.34 o
  12   3  -6     5694.52     5825.87     33.69 o
  13   3  -6       20.02       28.30     16.17 o
  14   3  -6     3585.14     3930.02     33.69 o
  15   3  -6      785.93      790.50     25.15 o
  16   3  -6      168.77      157.20     22.91 o
  17   3  -6      269.70      254.22     17.07 o
  18   3  -6      562.84      595.57     19.31 o
  19   3  -6       12.04       85.79     22.46 o
  20   3  -6       98.08       77.70     15.72 o
  21   3  -6        8.79       13.28     32.11 o
  22   3  -6       55.52       57.98     19.31 o
  23   3  -6        0.65        2.14     23.58 o
  24   3  -6      100.21      162.97     13.36 o
  25   3  -6       18.29       20.66     22.91 o
   0   4  -6     6435.68     6571.90     40.87 o
   1   4  -6     3778.01     4123.56    288.58 o
   2   4  -6     3964.35     4239.04     39.52 o
   3   4  -6    20557.56    21275.57     68.72 o
   4   4  -6     3780.72     3825.82     32.79 o
   5   4  -6     1493.94     1396.16     84.89 o
   6   4  -6     1542.57     1716.21     46.49 o
   7   4  -6      545.49      577.70     17.85 o
   8   4  -6     5208.14     5184.49     92.52 o
   9   4  -6     1806.17     1822.77     42.44 o
  10   4  -6      304.00      278.64     21.78 o
  11   4  -6      586.58      695.73     24.70 o
  12   4  -6     2150.41     2143.32     30.09 o
  13   4  -6      875.01     1015.07     26.05 o
  14   4  -6      503.63      544.81     24.25 o
  15   4  -6       14.17       34.58     22.46 o
  16   4  -6      190.99      222.33     23.36 o
  17   4  -6      870.25      911.77     26.05 o
  18   4  -6      453.87      507.09     24.70 o
  19   4  -6     1204.14     1143.97     26.50 o
  20   4  -6       93.27      115.43     22.91 o
  21   4  -6       78.39       61.98     22.91 o
  22   4  -6      226.12      257.81     17.07 o
  23   4  -6      164.49      151.94     16.35 o
  24   4  -6       13.16       -2.51     16.35 o
   0   5  -6    15621.25    16764.36     61.98 o
   1   5  -6     8400.04     8043.30     42.22 o
   2   5  -6     6142.22     5783.20     37.73 o
   3   5  -6    10023.33     8965.84     47.61 o
   4   5  -6      232.60      175.17     18.86 o
   5   5  -6      125.52      133.20     15.45 o
   6   5  -6    10137.34    10564.69    591.75 o
   7   5  -6     3997.24     3938.27     29.30 o
   8   5  -6     1935.38     2031.81     88.26 o
   9   5  -6      529.92      560.24     26.72 o
  10   5  -6      791.29      796.03     19.44 o
  11   5  -6     1878.12     2012.46     36.38 o
  12   5  -6      116.53      164.70     24.48 o
  13   5  -6      318.29      346.74     22.91 o
  14   5  -6     1150.10     1181.25     20.66 o
  15   5  -6      992.14     1058.19     26.95 o
  16   5  -6      779.14      921.65     25.60 o
  17   5  -6       64.46       24.70     16.17 o
  18   5  -6       32.82       18.41     16.62 o
  19   5  -6      680.15      582.54     18.86 o
  20   5  -6      225.35      290.60     22.91 o
  21   5  -6       55.82       59.29     21.56 o
  22   5  -6      382.20      450.94     18.41 o
  23   5  -6      151.66      205.26     23.36 o
  24   5  -6       20.84      -16.17     16.17 o
   1   6  -6      443.42      409.17     18.86 o
   2   6  -6      953.59      940.51     27.85 o
   3   6  -6       10.12      -11.68     24.25 o
   4   6  -6      439.67      424.93     15.19 o
   5   6  -6     5418.99     5244.83    251.30 o
   6   6  -6     1672.45     1777.77     19.59 o
   7   6  -6     4192.83     4164.98     87.58 o
   8   6  -6     3491.45     3635.41     73.88 o
   9   6  -6     3225.76     2956.17     69.39 o
  10   6  -6      357.71      381.32     19.74 o
  11   6  -6     5328.34     5308.34    261.63 o
  12   6  -6     1284.94     1310.00     28.30 o
  13   6  -6      125.69      122.56     21.56 o
  14   6  -6     2226.10     2310.85     30.99 o
  15   6  -6     1275.04     1260.75     21.56 o
  16   6  -6       64.74       97.46     22.91 o
  17   6  -6      538.92      591.08     24.70 o
  18   6  -6       19.67       38.63     22.01 o
  19   6  -6       37.45       65.13     21.56 o
  20   6  -6       12.39       26.95     22.01 o
  21   6  -6        5.03       76.80     22.46 o
  22   6  -6       14.03       15.72     15.72 o
  23   6  -6       18.67       85.34     22.91 o
   3   7  -6     1629.71     1813.65     29.19 o
   4   7  -6     3816.18     3937.98    262.30 o
   5   7  -6     2688.42     2647.08     21.13 o
   6   7  -6     1210.51     1426.33     53.90 o
   7   7  -6      127.31      173.41     16.83 o
   8   7  -6       50.89       42.67     16.83 o
   9   7  -6     1778.04     1745.36     18.45 o
  10   7  -6       79.95       88.45     16.80 o
  11   7  -6     2094.98     2048.32     31.66 o
  12   7  -6      422.00      439.09     14.79 o
  13   7  -6      242.16      217.78     16.17 o
  14   7  -6       40.34       64.87     15.72 o
  15   7  -6       99.94      114.98     22.46 o
  16   7  -6      894.42      870.44     19.76 o
  17   7  -6      436.15      481.93     24.25 o
  18   7  -6      165.81      170.23     22.46 o
  19   7  -6      141.28      125.76     22.46 o
  20   7  -6      179.54      253.77     23.36 o
  21   7  -6       13.29       51.20     22.91 o
  22   7  -6      196.14      262.75     23.80 o
   3   8  -6      872.76      733.90     26.50 o
   4   8  -6     1113.59     1029.80     53.00 o
   5   8  -6      118.90      159.95     37.73 o
   6   8  -6     1016.60     1010.35     70.29 o
   7   8  -6      222.06      232.96     16.65 o
   8   8  -6      398.36      363.73     18.55 o
   9   8  -6      215.86      196.51     13.79 o
  10   8  -6       27.08       62.25     32.79 o
  11   8  -6      858.50      874.85     31.66 o
  12   8  -6        9.81       25.52     18.22 o
  13   8  -6       41.15       50.98     16.20 o
  14   8  -6      275.83      291.75     26.05 o
  15   8  -6      331.78      326.50     18.88 o
  16   8  -6      788.53      821.49     19.76 o
  17   8  -6        9.60       48.51     22.91 o
  18   8  -6       95.63       39.52     22.46 o
  19   8  -6       11.54      -10.33     22.91 o
  20   8  -6      209.73      160.79     17.07 o
  21   8  -6        0.09       -0.45     16.17 o
   3   9  -6      235.46      221.88     17.07 o
   4   9  -6       22.42        8.53     23.36 o
   5   9  -6     3044.97     2940.56     35.03 o
   6   9  -6       53.77       71.12     18.86 o
   7   9  -6      823.94      909.98     26.95 o
   8   9  -6      238.24      259.02     16.65 o
   9   9  -6      530.87      547.51     27.40 o
  10   9  -6       25.09       45.59     16.51 o
  11   9  -6     2956.61     2880.67     48.96 o
  12   9  -6       67.07      104.19     25.60 o
  13   9  -6      119.19      136.34     13.29 o
  14   9  -6        9.18       18.94     18.86 o
  15   9  -6      464.22      477.26     21.78 o
  16   9  -6        8.06       -5.65     13.47 o
  17   9  -6      227.01      250.62     22.91 o
  18   9  -6        3.03       19.31     15.72 o
  19   9  -6       10.18      -15.72     15.72 o
  20   9  -6        5.54        4.04     22.91 o
   2  10  -6      545.74      477.44     24.25 o
   3  10  -6      191.83      248.83     24.25 o
   4  10  -6     1129.60     1229.76     28.75 o
   5  10  -6      858.55      886.61     27.40 o
   6  10  -6     1042.70     1125.11     28.75 o
   7  10  -6      327.91      356.62     25.15 o
   8  10  -6        6.30       67.37     22.01 o
   9  10  -6      100.29      122.43     15.70 o
  10  10  -6       12.23       19.67     12.71 o
  11  10  -6      487.80      496.33     29.87 o
  12  10  -6       45.89       36.79     12.96 o
  13  10  -6       56.33       38.29     15.70 o
  14  10  -6       44.50       48.90     13.03 o
  15  10  -6       90.76      151.16     38.40 o
  16  10  -6      243.18      228.19     16.99 o
  17  10  -6       27.77       29.40     13.29 o
  18  10  -6       41.28       15.72     22.91 o
  19  10  -6        2.84      -22.91     22.91 o
   1  11  -6       29.65       51.65     23.80 o
   2  11  -6      281.28      368.75     23.80 o
   3  11  -6       84.50      100.16     22.91 o
   4  11  -6      580.68      504.84     25.15 o
   5  11  -6      236.03      234.90     24.25 o
   6  11  -6      524.43      457.68     25.15 o
   7  11  -6       55.97       57.04     22.91 o
   8  11  -6       37.37       13.47     22.91 o
   9  11  -6      138.96      126.21     23.36 o
  10  11  -6       31.69       15.27     16.62 o
  11  11  -6      221.18      223.67     23.80 o
  12  11  -6       16.52       71.73     16.39 o
  13  11  -6        9.20       20.47     19.09 o
  14  11  -6       33.34       69.06     15.72 o
  15  11  -6       10.76       57.36     15.88 o
  16  11  -6      191.45      180.23     14.12 o
  17  11  -6       29.17       -0.81     29.87 o
   0  12  -6        4.77       48.51     21.56 o
   1  12  -6        0.56       17.52     14.82 o
   2  12  -6       57.26       47.61     15.72 o
   3  12  -6       70.76      104.65     16.17 o
   4  12  -6       84.37      123.96     22.91 o
   5  12  -6      515.12      538.53     24.70 o
   6  12  -6       15.50       39.08     16.17 o
   7  12  -6      328.96      388.06     24.25 o
   8  12  -6       79.59       44.91     23.36 o
   9  12  -6      251.27      202.56     17.97 o
  10  12  -6       27.16       12.13     16.17 o
  11  12  -6      453.31      402.88     19.76 o
  12  12  -6       25.87       34.14     16.17 o
  13  12  -6       27.76       34.14     16.62 o
  14  12  -6       13.90       15.27     23.36 o
  15  12  -6       79.96       84.89     24.25 o
   0  13  -6      358.67      314.85     23.80 o
   1  13  -6       41.93       -4.67     21.33 o
   2  13  -6       66.63       66.02     22.01 o
   3  13  -6       66.74       82.19     22.46 o
   4  13  -6       64.29       54.35     22.91 o
   5  13  -6       37.14       76.35     22.91 o
   6  13  -6      180.12      182.35     23.80 o
   7  13  -6       62.93       67.37     16.62 o
   8  13  -6       60.82       93.42     23.36 o
   9  13  -6       19.48       21.11     22.46 o
  10  13  -6        6.78       46.26     22.91 o
  11  13  -6       80.73       66.47     17.52 o
  12  13  -6        8.88       -4.94     22.91 o
  13  13  -6        1.59       -3.14     23.36 o
   0  14  -6      177.47      199.87     17.07 o
   1  14  -6       26.09       23.30     60.63 o
   2  14  -6       16.07       43.83     16.04 o
   3  14  -6      105.37      146.52     21.56 o
   4  14  -6       86.74       40.42     22.91 o
   5  14  -6       40.55       47.16     22.46 o
   6  14  -6       31.02       26.95     22.91 o
   7  14  -6        0.58      -17.97     23.36 o
   8  14  -6       14.45       13.47     23.36 o
   9  14  -6       27.89       16.17     22.91 o
   0  15  -6        0.69       52.10     22.46 o
   1  15  -6        0.55      -10.74     25.15 o
   2  15  -6        4.89       35.78     37.28 o
   2   0  -5    14698.84    14575.95    192.23 o
   4   0  -5    14981.42    13658.52     62.43 o
   8   0  -5     7296.48     6580.88     44.47 o
  10   0  -5    14792.75    14939.03     56.59 o
  12   0  -5     6458.01     6495.99     40.42 o
  14   0  -5     1566.21     1549.55     22.01 o
  16   0  -5     2372.56     2517.46     25.60 o
  18   0  -5     2365.99     2318.94     24.70 o
  20   0  -5     1752.12     1760.20     29.19 o
  22   0  -5      121.89      172.02     22.91 o
  24   0  -5      318.60      289.25     17.52 o
   1   1  -5    10386.58    11010.89    119.92 o
   2   1  -5     2582.56     2854.42     28.24 o
   3   1  -5     6307.28     6609.67     85.79 o
   4   1  -5     6740.41     7737.88     53.45 o
   5   1  -5    13951.50    14644.84     64.68 o
   6   1  -5    12641.54    13166.70     55.69 o
   7   1  -5    19282.64    19025.36     63.78 o
   8   1  -5     2221.18     2104.70     34.14 o
   9   1  -5    12224.54    12541.49     50.30 o
  10   1  -5     6971.57     7117.16     43.12 o
  11   1  -5      347.44      317.55     25.60 o
  12   1  -5     1012.45     1086.48     21.11 o
  13   1  -5     6450.38     6880.46     40.42 o
  14   1  -5      216.83      200.77     17.52 o
  15   1  -5     3705.22     3734.14    154.96 o
  16   1  -5      806.15      822.85     14.15 o
  17   1  -5      985.86     1075.73     18.74 o
  18   1  -5      380.84      375.61     23.36 o
  19   1  -5      286.20      290.61     13.87 o
  20   1  -5      596.38      591.55     74.56 o
  21   1  -5      707.60      761.87     31.89 o
  22   1  -5      118.42      101.03     13.29 o
  23   1  -5      219.81      220.36     36.16 o
  24   1  -5       83.03      132.55     30.99 o
  25   1  -5       76.19      122.01     53.67 o
   1   2  -5     5271.83     5728.05    154.51 o
   2   2  -5    15710.96    17022.46    389.18 o
   3   2  -5    15964.68    16519.57     70.52 o
   4   2  -5    20893.07    22103.80     73.66 o
   5   2  -5    30341.02    30806.89     82.19 o
   6   2  -5     1432.87     1577.40     26.05 o
   7   2  -5     8548.09     8569.70     44.47 o
   8   2  -5     1821.42     2189.14     33.24 o
   9   2  -5    12973.90    12872.06     49.86 o
  10   2  -5     4998.98     5077.14     33.69 o
  11   2  -5       69.66       37.28     24.70 o
  12   2  -5     2328.42     2474.79     30.99 o
  13   2  -5     3998.41     4364.80     35.03 o
  14   2  -5      404.69      340.90     24.70 o
  15   2  -5     1301.19     1276.02     22.01 o
  16   2  -5      257.62      291.50     23.36 o
  17   2  -5     1381.99     1452.09     27.40 o
  18   2  -5      934.29      938.71     25.15 o
  19   2  -5      265.02      256.91     12.39 o
  20   2  -5      468.42      533.24     17.31 o
  21   2  -5      639.13      650.72     17.29 o
  22   2  -5       46.20       78.66     47.83 o
  23   2  -5       58.29      118.15     20.66 o
  24   2  -5       77.82      130.69     40.87 o
  25   2  -5       90.25       74.42     36.38 o
   1   3  -5    15908.18    15545.94    323.16 o
   3   3  -5      519.89      422.20     31.89 o
   4   3  -5    24816.45    24482.47     75.91 o
   5   3  -5     4135.71     4605.82    175.62 o
   6   3  -5     6107.30     7006.84    165.51 o
   7   3  -5     2671.01     2536.44     57.49 o
   8   3  -5     1641.21     1436.72     29.19 o
   9   3  -5     1857.29     1810.51     30.99 o
  10   3  -5     5377.76     5742.77     39.08 o
  11   3  -5      350.63      330.57     24.70 o
  12   3  -5     4390.11     4343.24     30.99 o
  13   3  -5      371.94      330.57     24.70 o
  14   3  -5     1697.17     1744.93     28.75 o
  15   3  -5      557.99      627.01     24.70 o
  16   3  -5      526.12      569.97     24.70 o
  17   3  -5      249.47      280.72     16.62 o
  18   3  -5     1895.31     1930.88     23.80 o
  19   3  -5      114.26      141.93     23.36 o
  20   3  -5      541.71      520.56     18.86 o
  21   3  -5      229.59      228.89     22.23 o
  22   3  -5       51.29       52.10     15.88 o
  23   3  -5       69.82       75.41     12.88 o
  24   3  -5      252.11      199.98     12.37 o
  25   3  -5       13.08       26.46     16.04 o
   1   4  -5    17297.79    17492.87     63.33 o
   2   4  -5    19086.61    19179.86     64.68 o
   3   4  -5     4220.59     4419.59     35.03 o
   4   4  -5     1430.29     1487.94     39.52 o
   5   4  -5     4505.34     4447.68     57.72 o
   6   4  -5     6112.30     6004.83     30.82 o
   7   4  -5     6780.42     6496.10    114.76 o
   8   4  -5     1084.82     1104.31     18.61 o
   9   4  -5     5254.03     5352.03    145.97 o
  10   4  -5     1925.51     1843.30     20.18 o
  11   4  -5      348.52      315.75     18.86 o
  12   4  -5     1779.06     1709.45     22.46 o
  13   4  -5     1615.04     1788.50     29.19 o
  14   4  -5     2269.91     2277.17     25.15 o
  15   4  -5     1939.33     1887.76     28.30 o
  16   4  -5      648.77      691.68     25.15 o
  17   4  -5      472.96      503.49     24.25 o
  18   4  -5      301.26      280.27     23.36 o
  19   4  -5      140.07      104.65     16.62 o
  20   4  -5      141.58      192.23     22.46 o
  21   4  -5      339.76      327.43     17.52 o
  22   4  -5       24.68       -7.64     22.46 o
  23   4  -5      195.26      184.60     17.52 o
  24   4  -5       69.75       90.48     16.20 o
   1   5  -5     6880.61     6465.90     44.91 o
   2   5  -5     7435.82     7088.86     40.87 o
   3   5  -5     6946.15     6557.52     39.08 o
   4   5  -5     7814.45     7849.14    620.27 o
   5   5  -5     3744.04     3686.87     84.66 o
   6   5  -5     3505.08     3568.13    106.00 o
   7   5  -5      589.57      557.34     26.50 o
   8   5  -5      730.96      863.98     21.36 o
   9   5  -5     2783.89     2829.42     94.10 o
  10   5  -5     4284.54     4162.18     24.76 o
  11   5  -5      395.52      386.41     18.09 o
  12   5  -5     3172.67     3227.06     46.26 o
  13   5  -5     3882.99     3961.01     29.64 o
  14   5  -5      239.39      303.62     23.80 o
  15   5  -5      336.48      277.57     17.97 o
  16   5  -5      667.05      678.21     24.70 o
  17   5  -5      632.74      741.09     25.60 o
  18   5  -5      643.05      706.96     25.15 o
  19   5  -5       13.69       57.04     22.46 o
  20   5  -5      145.03      162.14     22.46 o
  21   5  -5      104.05      110.04     15.72 o
  22   5  -5        3.84       20.21     22.01 o
  23   5  -5       31.50        5.84     15.72 o
  24   5  -5      109.39      155.40     23.80 o
   2   6  -5     4802.95     5017.85     38.63 o
   3   6  -5     1272.13     1004.74     21.56 o
   4   6  -5     1840.11     1587.41     80.62 o
   5   6  -5     1841.03     1822.69     19.63 o
   6   6  -5      875.50      918.37     19.68 o
   7   6  -5     2398.09     2355.53     31.89 o
   8   6  -5      653.27      635.99     16.20 o
   9   6  -5     3298.67     3124.20     35.93 o
  10   6  -5     1127.08     1050.69     19.48 o
  11   6  -5       39.66       43.74     14.39 o
  12   6  -5      336.72      356.93     19.76 o
  13   6  -5     2528.79     2443.32     20.76 o
  14   6  -5      369.28      410.53     18.24 o
  15   6  -5      678.79      633.30     25.15 o
  16   6  -5      389.70      340.00     24.70 o
  17   6  -5      727.86      815.65     20.66 o
  18   6  -5      269.16      253.77     16.62 o
  19   6  -5       25.39      -22.46     22.46 o
  20   6  -5      167.92      189.99     17.07 o
  21   6  -5      266.79      314.85     23.80 o
  22   6  -5        2.97       -8.53     23.36 o
  23   6  -5      106.72      101.96     17.07 o
   3   7  -5      264.86      247.61     14.53 o
   4   7  -5      822.53      837.79     16.26 o
   5   7  -5     1729.01     1778.25     49.41 o
   6   7  -5     3447.73     3408.15     83.54 o
   7   7  -5     3493.67     3492.30     25.18 o
   8   7  -5      442.61      496.62     19.02 o
   9   7  -5     1175.54     1120.06     16.78 o
  10   7  -5     2616.72     2716.17     73.66 o
  11   7  -5       53.83       45.85     14.29 o
  12   7  -5      536.54      541.72     20.66 o
  13   7  -5     1314.31     1280.03     21.80 o
  14   7  -5      591.78      607.38     16.39 o
  15   7  -5      654.35      749.98     62.66 o
  16   7  -5      379.79      296.89     23.36 o
  17   7  -5       98.60      157.65     22.46 o
  18   7  -5      163.28      134.74     16.17 o
  19   7  -5       37.05       47.61     16.62 o
  20   7  -5      123.22      141.48     16.17 o
  21   7  -5      156.44      101.51     17.07 o
  22   7  -5       17.09       71.86     23.36 o
   3   8  -5      609.55      590.63     25.60 o
   4   8  -5     1539.51     1620.97     30.54 o
   5   8  -5     1283.88     1237.23     19.80 o
   6   8  -5     1720.73     1609.38     19.54 o
   7   8  -5      201.51      208.62     15.27 o
   8   8  -5      160.34      158.18     12.37 o
   9   8  -5      606.34      666.04     18.21 o
  10   8  -5     2312.58     2337.20     76.35 o
  11   8  -5       60.68       36.02     36.38 o
  12   8  -5     1118.78     1131.46     19.34 o
  13   8  -5      502.99      494.89     21.11 o
  14   8  -5      161.44      186.25     20.44 o
  15   8  -5       63.86       26.50     31.89 o
  16   8  -5      310.77      328.67     45.14 o
  17   8  -5      177.20      184.15     22.91 o
  18   8  -5      361.12      392.10     23.36 o
  19   8  -5       16.60       55.24     16.17 o
  20   8  -5       97.49       46.71     17.07 o
  21   8  -5       42.28       26.50     16.62 o
  22   8  -5       14.64       34.58     16.62 o
   2   9  -5      152.22      179.66     24.25 o
   3   9  -5      461.11      418.60     25.15 o
   4   9  -5      128.78      116.78     16.62 o
   5   9  -5     1760.14     1922.34     30.54 o
   6   9  -5       72.68      124.86     23.36 o
   7   9  -5     1658.36     1627.97     20.26 o
   8   9  -5       61.38      102.83     36.61 o
   9   9  -5     1144.86     1083.77     55.92 o
  10   9  -5       92.35      101.34     16.19 o
  11   9  -5       46.07       66.24     22.46 o
  12   9  -5        8.91       27.64     16.19 o
  13   9  -5      742.54      791.96     33.91 o
  14   9  -5        8.84       -0.23     14.37 o
  15   9  -5      348.99      354.84     16.99 o
  16   9  -5        6.41      -13.45     13.45 o
  17   9  -5      266.06      258.63     16.65 o
  18   9  -5        5.57        7.19     16.17 o
  19   9  -5       36.01       23.36     16.62 o
  20   9  -5        3.44      -14.82     22.46 o
   1  10  -5      518.27      533.58     18.86 o
   2  10  -5      998.05      951.74     26.50 o
   3  10  -5      155.88      130.25     23.80 o
   4  10  -5      894.77      869.99     26.95 o
   5  10  -5      522.34      543.47     25.60 o
   6  10  -5      605.34      658.45     26.05 o
   7  10  -5      220.81      184.60     24.70 o
   8  10  -5      170.26      137.89     17.52 o
   9  10  -5      234.25      278.47     23.36 o
  10  10  -5      539.51      578.84     17.61 o
  11  10  -5        2.56       20.52     12.96 o
  12  10  -5      415.37      442.18     15.19 o
  13  10  -5       99.54       99.03     15.50 o
  14  10  -5      110.94      106.10     13.04 o
  15  10  -5       89.07      112.21     16.35 o
  16  10  -5      166.35      136.55     18.41 o
  17  10  -5       47.72       19.94     17.74 o
  18  10  -5      130.30      134.52     34.14 o
  19  10  -5        3.03       -4.04     22.91 o
   1  11  -5      312.12      287.90     24.70 o
   2  11  -5      749.77      796.33     26.05 o
   3  11  -5       29.03       30.99     15.72 o
   4  11  -5      666.75      740.64     26.50 o
   5  11  -5      118.21       78.15     17.07 o
   6  11  -5      921.68      924.79     27.40 o
   7  11  -5      154.10      105.10     24.25 o
   8  11  -5      161.62      170.23     23.36 o
   9  11  -5       98.31      146.42     22.46 o
  10  11  -5      383.80      403.78     25.15 o
  11  11  -5        9.93       75.91     22.46 o
  12  11  -5      229.10      205.26     23.80 o
  13  11  -5       67.86       67.82     12.96 o
  14  11  -5       66.50       77.73     16.65 o
  15  11  -5       34.13       12.45     25.60 o
  16  11  -5      116.71      112.88     13.63 o
  17  11  -5        9.85       15.46     16.51 o
   1  12  -5      491.57      495.79     14.86 o
   2  12  -5      106.67      146.87     22.46 o
   3  12  -5      157.79      164.84     22.91 o
   4  12  -5       20.45       79.95     22.46 o
   5  12  -5      336.56      341.80     24.25 o
   6  12  -5       66.68       44.02     16.62 o
   7  12  -5      293.95      310.81     23.80 o
   8  12  -5        5.42        4.94     16.17 o
   9  12  -5      230.89      216.04     23.36 o
  10  12  -5       58.25       94.32     22.91 o
  11  12  -5        5.96       11.23     15.27 o
  12  12  -5       24.64       22.46     15.72 o
  13  12  -5      129.58      110.49     23.80 o
  14  12  -5        4.77       26.05     22.46 o
  15  12  -5       76.24      128.01     23.80 o
  16  12  -5        4.67      -10.33     23.36 o
   1  13  -5      132.95      163.37     38.63 o
   2  13  -5      136.35      160.11     16.04 o
   3  13  -5       30.77       60.63     22.46 o
   4  13  -5      140.23      169.78     16.62 o
   5  13  -5       88.77      103.30     23.36 o
   6  13  -5      113.49      112.29     23.36 o
   7  13  -5       11.89       37.28     23.36 o
   8  13  -5       26.87       12.58     23.36 o
   9  13  -5       90.66      114.08     23.36 o
  10  13  -5      183.85      206.16     24.25 o
  11  13  -5        0.63       30.54     23.36 o
  12  13  -5       79.67      102.85     23.36 o
  13  13  -5       25.75       13.47     23.36 o
   1  14  -5       94.90       57.42     43.12 o
   2  14  -5       58.78       71.83     15.94 o
   3  14  -5       18.31       23.13     33.01 o
   4  14  -5       27.21       -0.59     26.72 o
   5  14  -5       27.69       50.30     16.17 o
   6  14  -5       99.26      114.98     22.46 o
   7  14  -5       76.11       34.58     23.80 o
   8  14  -5        6.16       35.93     15.72 o
   9  14  -5       23.25       22.01     23.80 o
  10  14  -5       64.69       75.46     24.25 o
   1  15  -5       41.43       79.71     13.45 o
   2  15  -5       39.72       32.79     16.51 o
   3  15  -5        6.06       52.10     16.20 o
   4  15  -5       25.01       53.30     26.05 o
   2   0  -4     1833.74     1745.62     32.01 o
   4   0  -4    24947.76    24010.87     88.93 o
   6   0  -4    32605.97    32999.62     91.63 o
   8   0  -4      218.47      217.39     26.95 o
  10   0  -4       47.22       39.52     26.05 o
  12   0  -4      377.21      400.19     25.60 o
  14   0  -4     1035.28     1008.33     21.11 o
  16   0  -4     4850.05     4704.35     31.89 o
  18   0  -4      617.56      724.47     25.15 o
  20   0  -4     1387.77     1501.94     27.85 o
  22   0  -4     1734.02     1638.93     23.80 o
  24   0  -4       70.89      195.83     22.01 o
  26   0  -4      209.10      235.80     23.80 o
   0   1  -4    25300.81    23859.96    106.45 o
   1   1  -4      307.76      325.22     28.58 o
   2   1  -4    12707.92    12611.31    208.63 o
   3   1  -4     3851.25     4150.10     43.12 o
   4   1  -4     8830.44     8025.78     57.04 o
   5   1  -4    43470.32    44914.55    108.69 o
   6   1  -4     3268.79     3505.58     35.48 o
   7   1  -4    19354.39    19677.51     66.47 o
   8   1  -4     1435.34     1438.61     31.44 o
   9   1  -4    15310.15    15155.52     56.14 o
  10   1  -4        5.70       -1.80     18.41 o
  11   1  -4    21230.14    19958.23     60.63 o
  12   1  -4      580.09      667.43     26.95 o
  13   1  -4     1583.95     1566.17     27.85 o
  14   1  -4      351.50      339.10     17.52 o
  15   1  -4     3185.25     3252.71     33.69 o
  16   1  -4     1021.83      964.43     16.72 o
  17   1  -4     1757.72     1873.80     51.65 o
  18   1  -4      323.51      368.09     17.74 o
  19   1  -4       67.52       61.97     10.95 o
  20   1  -4      298.24      306.86     15.27 o
  21   1  -4       33.35       36.11     20.44 o
  22   1  -4      330.03      340.50     33.91 o
  23   1  -4        3.80       15.05     15.88 o
  24   1  -4       19.34       31.89     15.40 o
  25   1  -4       93.65       67.80     17.07 o
  26   1  -4       77.96       36.32     22.01 o
   0   2  -4    15339.27    15473.96     76.80 o
   1   2  -4     5758.73     5929.05     88.48 o
   2   2  -4     2433.98     2265.94     43.12 o
   3   2  -4     4018.24     4031.08     46.26 o
   4   2  -4     3462.20     4251.57    130.25 o
   5   2  -4    25651.38    26465.00     83.09 o
   6   2  -4     8794.44     9381.56     43.58 o
   7   2  -4    15864.92    15941.07     59.29 o
   8   2  -4     1908.62     1942.11     33.24 o
   9   2  -4     6795.81     7324.67     44.91 o
  10   2  -4      265.28      341.80     20.21 o
  11   2  -4    22171.67    23920.59     68.72 o
  12   2  -4      595.78      616.23     26.50 o
  13   2  -4      599.10      577.15     25.15 o
  14   2  -4     1073.89     1136.34     26.95 o
  15   2  -4     3197.88     3328.17     34.14 o
  16   2  -4     1634.14     1606.59     23.36 o
  17   2  -4      593.22      628.35     24.70 o
  18   2  -4       22.86       54.35     15.27 o
  19   2  -4      118.48       94.01     11.75 o
  20   2  -4      457.54      484.07     17.14 o
  21   2  -4       11.51       61.02     16.20 o
  22   2  -4      476.24      469.00     35.48 o
  23   2  -4       53.67       20.44     46.04 o
  24   2  -4       27.58       43.95     22.46 o
  25   2  -4       32.33       39.36     16.35 o
   1   3  -4     4716.64     4763.74    373.02 o
   2   3  -4    12156.72    12360.93     58.84 o
   3   3  -4    19601.79    20631.05     72.31 o
   4   3  -4    27945.13    29460.35     86.24 o
   5   3  -4      874.89      978.08     26.44 o
   6   3  -4    15969.20    16528.06    102.41 o
   7   3  -4     2586.44     2692.91     31.22 o
   8   3  -4      481.73      507.26     17.95 o
   9   3  -4        4.46       30.28     19.10 o
  10   3  -4      636.42      724.02     27.40 o
  11   3  -4      148.96      161.69     25.15 o
  12   3  -4      125.00       91.63     17.07 o
  13   3  -4      884.36      822.39     19.76 o
  14   3  -4      453.67      490.47     24.25 o
  15   3  -4      325.22      373.69     23.80 o
  16   3  -4     3689.26     3919.69     34.14 o
  17   3  -4       92.47       70.96     16.17 o
  18   3  -4      730.27      739.29     25.15 o
  19   3  -4      679.13      724.02     25.15 o
  20   3  -4     1118.77     1193.38     26.95 o
  21   3  -4       34.14       42.67     23.36 o
  22   3  -4     1049.59     1135.52     57.72 o
  23   3  -4      143.03      115.40     16.20 o
  24   3  -4        7.81       30.68     13.25 o
  25   3  -4       51.56       46.26     11.75 o
   0   4  -4    18872.28    22673.76     76.35 o
   1   4  -4      351.19      388.96     30.99 o
   2   4  -4     1056.22     1130.95     32.79 o
   3   4  -4     7741.89     7791.78     44.47 o
   4   4  -4     9110.74     8847.95    249.95 o
   5   4  -4    12629.96    13455.17    521.46 o
   6   4  -4      607.40      556.71     20.61 o
   7   4  -4      725.10      724.35     17.44 o
   8   4  -4     5136.96     5197.61     83.09 o
   9   4  -4     3621.94     3410.32     45.59 o
  10   4  -4     1318.20     1366.03     21.74 o
  11   4  -4     9857.43    10158.69    247.70 o
  12   4  -4     2700.01     2861.06     33.69 o
  13   4  -4     1366.58     1333.96     22.46 o
  14   4  -4     1772.64     1857.67     29.19 o
  15   4  -4      350.13      375.04     17.97 o
  16   4  -4      706.64      636.89     18.41 o
  17   4  -4      757.41      788.70     19.31 o
  18   4  -4      549.74      503.04     17.52 o
  19   4  -4      237.63      279.82     22.46 o
  20   4  -4      100.22       92.52     22.91 o
  21   4  -4       13.79      -22.91     22.91 o
  22   4  -4      165.18      198.07     23.36 o
  23   4  -4       44.95        0.00     22.91 o
  24   4  -4       51.94       59.97     13.54 o
  25   4  -4      109.61      173.32     43.12 o
   1   5  -4     2733.98     2647.71     35.03 o
   2   5  -4     4070.16     4254.76     39.52 o
   3   5  -4     2214.21     2185.54     27.85 o
   4   5  -4      692.77      778.83     47.16 o
   5   5  -4     3828.98     3412.04     47.16 o
   6   5  -4     4718.77     4994.16    109.82 o
   7   5  -4     3387.60     3276.86     61.76 o
   8   5  -4     9018.91     9320.90    241.64 o
   9   5  -4     2130.91     2127.34     53.45 o
  10   5  -4      490.66      455.46     17.74 o
  11   5  -4     4389.34     4410.62    103.30 o
  12   5  -4     2200.81     2319.89    114.08 o
  13   5  -4        1.72       21.64     16.67 o
  14   5  -4     3507.12     3285.50     27.85 o
  15   5  -4     1539.46     1558.54     29.19 o
  16   5  -4      571.57      538.53     17.52 o
  17   5  -4      288.82      273.53     17.07 o
  18   5  -4       53.55       34.14     15.72 o
  19   5  -4      154.01      173.82     16.17 o
  20   5  -4      177.94      242.99     22.91 o
  21   5  -4        1.07       35.03     21.56 o
  22   5  -4      139.04      104.20     16.17 o
  23   5  -4       54.81       72.76     23.36 o
  24   5  -4       84.13       62.43     16.62 o
   3   6  -4    13762.00    12395.08    199.87 o
   4   6  -4     2356.93     2383.27     23.81 o
   5   6  -4     1445.80     1535.60     21.60 o
   6   6  -4     4216.91     4093.94     42.67 o
   7   6  -4     1749.04     1718.60     37.05 o
   8   6  -4      844.25      858.09     19.21 o
   9   6  -4      373.25      358.10     20.66 o
  10   6  -4      115.63      125.77     24.03 o
  11   6  -4      164.54      180.26     36.61 o
  12   6  -4      370.50      320.30     15.72 o
  13   6  -4      726.57      743.79     41.77 o
  14   6  -4      132.63      141.17     19.99 o
  15   6  -4      695.37      817.00     25.60 o
  16   6  -4      767.95      840.35     25.60 o
  17   6  -4      317.00      244.78     17.07 o
  18   6  -4       67.11      125.76     21.56 o
  19   6  -4      924.27     1006.09     26.95 o
  20   6  -4      164.82      193.58     22.91 o
  21   6  -4       40.50       30.54     15.72 o
  22   6  -4      231.24      280.72     23.80 o
  23   6  -4      187.71      143.28     23.80 o
  24   6  -4       22.51      -15.27     16.62 o
   3   7  -4     5052.58     4543.11     39.97 o
   4   7  -4     3510.10     3564.81     59.51 o
   5   7  -4     1923.79     1854.72     18.98 o
   6   7  -4       44.17       89.67     17.31 o
   7   7  -4      417.03      385.62     15.54 o
   8   7  -4     6002.19     6227.32     30.31 o
   9   7  -4     1446.20     1470.74     21.03 o
  10   7  -4      715.16      757.80     40.42 o
  11   7  -4     1402.98     1403.82     20.21 o
  12   7  -4     2441.77     2496.15     23.13 o
  13   7  -4      440.89      409.26     16.18 o
  14   7  -4     1582.49     1633.86     33.69 o
  15   7  -4      129.63      135.66     16.67 o
  16   7  -4       20.37      -19.31     22.01 o
  17   7  -4      403.21      437.02     23.36 o
  18   7  -4      191.89      130.25     16.62 o
  19   7  -4      363.84      399.29     17.97 o
  20   7  -4        0.92       25.15     15.72 o
  21   7  -4       13.49       31.44     15.72 o
  22   7  -4        9.87       12.58     16.17 o
  23   7  -4       36.12      -13.03     23.36 o
   2   8  -4      698.32      630.15     26.50 o
   3   8  -4     1656.50     1493.41     29.19 o
   4   8  -4      569.86      578.50     26.05 o
   5   8  -4      113.21      105.10     17.52 o
   6   8  -4     1634.97     1575.44     88.48 o
   7   8  -4      631.30      638.37     34.36 o
   8   8  -4     6609.78     6898.41    176.06 o
   9   8  -4      114.55       81.64     13.79 o
  10   8  -4     1274.57     1318.62     20.47 o
  11   8  -4      603.35      593.57     29.87 o
  12   8  -4     1112.54     1200.40     93.87 o
  13   8  -4       93.81       90.71     13.78 o
  14   8  -4     1625.40     1658.43     21.39 o
  15   8  -4      384.11      439.01     17.62 o
  16   8  -4       54.30       69.39     27.85 o
  17   8  -4       20.89       40.42     22.46 o
  18   8  -4       64.36      145.07     22.91 o
  19   8  -4      147.21      107.79     17.07 o
  20   8  -4       39.30       51.20     15.72 o
  21   8  -4       11.31       12.58     16.17 o
  22   8  -4       42.63       45.81     16.17 o
   2   9  -4      296.05      300.03     26.05 o
   3   9  -4     6429.63     6517.55     43.12 o
   4   9  -4        1.78        9.43     24.25 o
   5   9  -4      119.38      121.27     23.80 o
   6   9  -4       70.62       38.63     23.36 o
   7   9  -4     1047.17     1057.29     26.50 o
   8   9  -4       31.99       92.43     15.87 o
   9   9  -4      196.88      205.64     16.51 o
  10   9  -4      114.48      110.43     20.66 o
  11   9  -4       23.56       43.30     21.78 o
  12   9  -4       35.97       46.35     30.77 o
  13   9  -4      415.29      417.77     14.67 o
  14   9  -4        8.81      -15.70     15.70 o
  15   9  -4      221.09      235.89     16.82 o
  16   9  -4       13.56       45.67     13.93 o
  17   9  -4      265.60      280.38     17.15 o
  18   9  -4        1.56       20.21     16.17 o
  19   9  -4      552.10      516.52     19.31 o
  20   9  -4        3.35      -21.56     23.36 o
  21   9  -4       33.49        9.88     22.91 o
   1  10  -4      486.49      470.70     25.60 o
   2  10  -4      411.89      375.04     18.41 o
   3  10  -4      946.42      909.07     26.50 o
   4  10  -4      658.47      644.07     20.21 o
   5  10  -4       13.29       32.79     16.17 o
   6  10  -4      517.86      466.66     25.60 o
   7  10  -4      237.13      256.91     24.25 o
   8  10  -4     1516.90     1376.63     23.80 o
   9  10  -4       66.49       58.84     22.91 o
  10  10  -4      433.25      480.14     24.25 o
  11  10  -4       10.94       -0.90     31.44 o
  12  10  -4      516.63      594.47     38.18 o
  13  10  -4       74.37       80.97     26.28 o
  14  10  -4      630.03      613.18     18.09 o
  15  10  -4       59.88      105.74     16.04 o
  16  10  -4       14.53        8.43     40.42 o
  17  10  -4       70.01       86.97     16.51 o
  18  10  -4       38.54       63.25     27.40 o
  19  10  -4      113.16      105.55     23.80 o
   0  11  -4       45.36        1.35     22.01 o
   1  11  -4      151.57      127.56     16.62 o
   2  11  -4      309.76      346.74     23.80 o
   3  11  -4      651.96      573.56     25.15 o
   4  11  -4      298.38      365.16     24.25 o
   5  11  -4      117.10      105.55     23.36 o
   6  11  -4      222.17      244.78     23.36 o
   7  11  -4       20.26       76.80     23.80 o
   8  11  -4     1461.08     1457.48     29.64 o
   9  11  -4       34.34       57.94     16.17 o
  10  11  -4      212.68      205.71     23.80 o
  11  11  -4       58.42       16.62     22.91 o
  12  11  -4      268.82      311.71     23.80 o
  13  11  -4       22.50       17.07     22.46 o
  14  11  -4      442.40      415.01     26.05 o
  15  11  -4        3.83       63.93     12.96 o
  16  11  -4        1.10        8.76     15.94 o
  17  11  -4       18.85       11.82     16.35 o
  18  11  -4       32.31       26.15     16.67 o
   0  12  -4      151.44       82.19     16.17 o
   1  12  -4      484.93      525.44     17.47 o
   2  12  -4        5.53       44.02     22.91 o
   3  12  -4     1037.35     1069.86     27.40 o
   4  12  -4       77.16       89.38     23.80 o
   5  12  -4       43.35       97.91     22.46 o
   6  12  -4       27.53       61.98     16.17 o
   7  12  -4      197.69      158.10     23.36 o
   8  12  -4        7.69        4.94     22.46 o
   9  12  -4       86.52       35.48     22.01 o
  10  12  -4        0.29       13.47     22.01 o
  11  12  -4       15.19      -22.46     22.46 o
  12  12  -4        3.89       -3.14     15.72 o
  13  12  -4       67.83       97.46     22.91 o
  14  12  -4        0.95       25.15     22.46 o
  15  12  -4       33.50       74.56     23.36 o
  16  12  -4       16.11       -3.59     16.62 o
   0  13  -4      148.63      167.53     23.36 o
   1  13  -4      109.10      157.18     24.48 o
   2  13  -4      108.07      116.93     12.96 o
   3  13  -4      117.44      108.04     20.89 o
   4  13  -4       28.90        7.19     22.91 o
   5  13  -4       30.43      -19.31     22.91 o
   6  13  -4       84.73       61.08     22.91 o
   7  13  -4      130.17      155.40     23.80 o
   8  13  -4      398.52      412.76     25.15 o
   9  13  -4        4.41       42.22     23.36 o
  10  13  -4       24.37       25.60     22.91 o
  11  13  -4       48.26       45.36     22.91 o
  12  13  -4       70.38       61.98     16.62 o
  13  13  -4        0.68       25.15     23.36 o
  14  13  -4      103.95       57.04     17.07 o
   0  14  -4       33.03       37.73     15.27 o
   1  14  -4        5.20        0.61     12.96 o
   2  14  -4        2.95        8.96     14.60 o
   3  14  -4       43.76       36.34     33.91 o
   4  14  -4       69.26       52.44     13.70 o
   5  14  -4       87.69      102.41     23.36 o
   6  14  -4        9.98       10.78     22.91 o
   7  14  -4        1.63      -23.36     23.36 o
   8  14  -4      167.35      137.44     23.80 o
   9  14  -4       44.75       36.38     23.36 o
  10  14  -4       34.61       15.27     23.36 o
  11  14  -4       79.96      120.82     23.80 o
   0  15  -4      127.38      189.99     23.80 o
   1  15  -4       20.43        1.44     30.09 o
   2  15  -4       20.80        7.45     13.21 o
   3  15  -4       99.47      128.47     16.67 o
   4  15  -4       35.11       46.47     11.91 o
   5  15  -4        8.40       13.57     16.35 o
  10   0  -3    12467.24    13382.29     56.59 o
  12   0  -3    14190.17    13438.43     50.30 o
  14   0  -3     2604.58     2621.66     32.34 o
  16   0  -3     2545.58     2524.20     30.99 o
  18   0  -3     1943.51     1820.39     28.30 o
  20   0  -3      692.79      688.99     25.15 o
  22   0  -3       26.40       -1.35     15.72 o
  24   0  -3      404.88      385.37     24.70 o
  26   0  -3      125.72      135.64     23.36 o
   1   1  -3    29817.97    29350.76    123.07 o
   2   1  -3    10827.00    10722.45     70.96 o
   3   1  -3    15870.08    17518.92     87.13 o
   4   1  -3     6032.69     5518.65     48.51 o
   5   1  -3    20431.14    21710.35     83.99 o
   6   1  -3     5699.13     5277.46     42.22 o
   7   1  -3    20362.38    21240.99     71.41 o
   8   1  -3     3198.52     3200.16     37.73 o
   9   1  -3    11298.91    10971.28     49.86 o
  10   1  -3      815.35      746.48     21.11 o
  11   1  -3      790.72      890.21     27.40 o
  12   1  -3     5905.67     5990.70     40.42 o
  13   1  -3     5867.05     5818.68     35.48 o
  14   1  -3     1392.20     1453.88     28.75 o
  15   1  -3     3966.82     4052.19     35.93 o
  16   1  -3      233.24      224.18     12.80 o
  17   1  -3     1762.05     1743.86     30.09 o
  18   1  -3      225.11      238.47     24.03 o
  19   1  -3      155.31      180.73     16.20 o
  20   1  -3      211.64      244.54     26.72 o
  21   1  -3     1026.81     1079.06     95.22 o
  22   1  -3       30.00       71.12     20.66 o
  23   1  -3      473.36      505.73     17.47 o
  24   1  -3       64.07       89.04     18.41 o
  25   1  -3       63.69       42.90     32.11 o
  26   1  -3       12.77       -8.97     41.77 o
   2   2  -3    19400.63    18420.36     81.74 o
   3   2  -3     4378.69     4339.61    218.28 o
   4   2  -3     3157.66     2687.89     96.12 o
   5   2  -3    10750.28    11054.23     47.74 o
   6   2  -3     8542.56     8716.83     44.62 o
   7   2  -3     8648.48     8947.14     93.65 o
   8   2  -3      197.67      174.72     27.40 o
   9   2  -3    12314.34    12878.35     56.14 o
  10   2  -3     6767.58     6737.18     43.57 o
  11   2  -3      683.24      682.25     27.40 o
  12   2  -3      491.78      448.25     26.05 o
  13   2  -3     7377.73     7022.39     43.57 o
  14   2  -3      616.91      559.19     26.95 o
  15   2  -3     1035.15     1047.86     27.40 o
  16   2  -3     1417.99     1419.30     22.46 o
  17   2  -3     2006.44     2097.96     29.64 o
  18   2  -3     1029.31     1078.40     26.05 o
  19   2  -3      132.87      112.29     16.17 o
  20   2  -3      250.54      289.45     21.56 o
  21   2  -3      842.90      959.42     18.86 o
  22   2  -3       53.39       55.08     30.09 o
  23   2  -3      245.63      263.56     13.91 o
  24   2  -3      172.49      253.60     16.35 o
  25   2  -3      127.27      172.33     32.11 o
  26   2  -3       82.54       61.90     22.23 o
   1   3  -3     7320.58     7741.92     57.94 o
   2   3  -3    25734.65    26766.83     87.13 o
   3   3  -3     2400.94     2798.33    169.33 o
   4   3  -3     6454.21     7176.90    199.42 o
   5   3  -3    11434.82    11536.59     44.10 o
   6   3  -3    27952.80    30795.66     85.34 o
   7   3  -3     1766.88     1556.43     21.69 o
   8   3  -3     1085.04     1272.00     27.85 o
   9   3  -3     3230.50     3330.71     38.18 o
  10   3  -3    14834.35    15174.83     54.35 o
  11   3  -3      364.58      414.11     19.76 o
  12   3  -3     3489.35     3749.92     35.03 o
  13   3  -3     3562.34     3454.83     29.64 o
  14   3  -3      665.94      559.64     19.76 o
  15   3  -3      475.33      457.68     18.41 o
  16   3  -3     1617.10     1516.76     22.46 o
  17   3  -3      596.96      573.11     18.86 o
  18   3  -3     1636.50     1697.32     28.75 o
  19   3  -3       11.01        4.04     15.72 o
  20   3  -3      934.27      990.37     26.50 o
  21   3  -3      327.22      277.57     17.07 o
  22   3  -3      125.05      114.67     11.75 o
  23   3  -3       33.93       81.34     15.88 o
  24   3  -3      257.63      235.36     16.99 o
  25   3  -3       44.77       52.71     16.84 o
   1   4  -3    27345.07    26130.84     83.09 o
   2   4  -3    16921.81    18756.77     71.41 o
   3   4  -3    12534.55    11769.29    412.76 o
   4   4  -3      595.13      525.28     22.38 o
   5   4  -3     5845.68     6067.79    174.72 o
   6   4  -3     9477.84     9820.48     37.96 o
   7   4  -3     4220.40     4445.10     52.10 o
   8   4  -3     1555.37     1781.23     23.80 o
   9   4  -3     2887.78     2846.42     40.20 o
  10   4  -3     8028.67     8450.30    178.54 o
  11   4  -3       10.68       13.47     17.15 o
  12   4  -3      949.64     1081.54     27.40 o
  13   4  -3     4356.01     4805.86     37.73 o
  14   4  -3      543.04      599.61     19.76 o
  15   4  -3     2105.82     2161.29     30.54 o
  16   4  -3     1088.00     1072.11     26.50 o
  17   4  -3      598.19      722.68     24.70 o
  18   4  -3      188.69      137.89     23.80 o
  19   4  -3       61.50       60.63     16.62 o
  20   4  -3      469.33      445.55     24.25 o
  21   4  -3      813.65      884.37     26.05 o
  22   4  -3      109.04      137.44     22.91 o
  23   4  -3      170.73      201.67     17.07 o
  24   4  -3      109.91       76.35     22.91 o
  25   4  -3        7.82       41.34     25.38 o
   2   5  -3    11339.69     9773.86     47.16 o
   3   5  -3     2611.46     2546.06     23.09 o
   4   5  -3    18742.52    15941.75    121.04 o
   5   5  -3    10018.86     9262.05    375.71 o
   6   5  -3     2530.46     2419.79     21.89 o
   7   5  -3     2740.55     2714.64     51.65 o
   8   5  -3      609.91      622.67     48.06 o
   9   5  -3     3851.55     3834.34     68.49 o
  10   5  -3     3292.16     3289.26     24.99 o
  11   5  -3      346.29      395.69     45.36 o
  12   5  -3     1756.74     1986.17     65.58 o
  13   5  -3     1156.63     1324.86     35.48 o
  14   5  -3      194.02      166.18     17.52 o
  15   5  -3      132.15      180.56     23.36 o
  16   5  -3      807.44      694.83     19.76 o
  17   5  -3      764.80      710.10     19.76 o
  18   5  -3      962.85      948.15     26.50 o
  19   5  -3       49.80       49.86     16.17 o
  20   5  -3      264.82      261.40     17.52 o
  21   5  -3      357.77      375.49     23.80 o
  22   5  -3       38.89      131.60     22.01 o
  23   5  -3       22.18       52.55     22.01 o
  24   5  -3      144.88      154.96     16.62 o
   3   6  -3     1029.19     1050.54    120.37 o
   4   6  -3     2080.31     2149.44     21.11 o
   5   6  -3     4066.35     3711.93     90.28 o
   6   6  -3     1326.57     1294.29     38.85 o
   7   6  -3     6279.30     5952.88    254.67 o
   8   6  -3      995.43      982.17     40.65 o
   9   6  -3     3636.34     3473.83     50.53 o
  10   6  -3     2786.43     2754.37     23.76 o
  11   6  -3      392.79      408.70     18.88 o
  12   6  -3     1596.69     1620.76     46.04 o
  13   6  -3     1576.30     1579.72     63.33 o
  14   6  -3      421.04      425.54     53.90 o
  15   6  -3     1511.48     1539.67     27.85 o
  16   6  -3      406.19      385.37     24.70 o
  17   6  -3      469.46      472.50     18.41 o
  18   6  -3      375.83      420.40     24.70 o
  19   6  -3      110.09       65.58     23.36 o
  20   6  -3      110.26      137.89     22.91 o
  21   6  -3      266.15      308.56     23.36 o
  22   6  -3       18.69       -4.04     15.72 o
  23   6  -3       94.21      120.37     23.80 o
  24   6  -3       51.98       48.06     17.07 o
   2   7  -3     6046.83     5836.20     42.22 o
   3   7  -3     1195.20     1102.20     29.64 o
   4   7  -3     1810.50     1968.16     31.89 o
   5   7  -3      322.10      317.82     15.32 o
   6   7  -3     3887.92     3849.20     25.95 o
   7   7  -3     3554.70     3472.93     25.18 o
   8   7  -3      445.68      380.73     19.54 o
   9   7  -3      882.71     1015.50     63.33 o
  10   7  -3     3016.63     3049.27     24.26 o
  11   7  -3       34.95       45.83     16.65 o
  12   7  -3      732.38      738.60     18.24 o
  13   7  -3      673.93      714.12     18.21 o
  14   7  -3      894.96      860.62     54.80 o
  15   7  -3      864.02      828.77     18.85 o
  16   7  -3      449.01      452.95     14.62 o
  17   7  -3       63.50      104.20     22.46 o
  18   7  -3      351.49      450.94     23.80 o
  19   7  -3      116.06      117.23     16.62 o
  20   7  -3      145.43      125.76     16.17 o
  21   7  -3      132.18      124.86     16.17 o
  22   7  -3       22.98       82.64     22.91 o
  23   7  -3      101.11       52.10     23.36 o
   2   8  -3     5100.75     5139.12     39.97 o
   3   8  -3      594.83      559.64     19.76 o
   4   8  -3     3763.68     3576.99     36.38 o
   5   8  -3      918.99      874.94     21.11 o
   6   8  -3     2376.96     2454.58     33.24 o
   7   8  -3      189.75      210.38     25.38 o
   8   8  -3      371.12      390.42     22.01 o
   9   8  -3      796.09      823.21     64.68 o
  10   8  -3     1557.80     1503.01     26.72 o
  11   8  -3       51.34       43.98     16.99 o
  12   8  -3     1181.07     1159.02     39.75 o
  13   8  -3      852.54      819.24     15.79 o
  14   8  -3      360.61      327.32     22.01 o
  15   8  -3       73.94       87.81     12.96 o
  16   8  -3      309.80      274.52     22.01 o
  17   8  -3      160.05      161.81     30.54 o
  18   8  -3      535.67      580.30     24.70 o
  19   8  -3        0.28       10.33     22.46 o
  20   8  -3      229.24      207.95     17.07 o
  21   8  -3       53.00       93.87     16.62 o
  22   8  -3        4.01        7.64     16.62 o
   1   9  -3     3106.79     2742.48     27.40 o
   2   9  -3       14.19       69.17     24.25 o
   3   9  -3     1020.24     1044.26     27.85 o
   4   9  -3      279.67      305.87     25.60 o
   5   9  -3     2127.44     2159.49     31.44 o
   6   9  -3       31.57       80.85     23.36 o
   7   9  -3     1786.35     1596.71     24.25 o
   8   9  -3        4.24       14.82     23.80 o
   9   9  -3     2582.75     2449.18     22.84 o
  10   9  -3      133.01      127.64     19.31 o
  11   9  -3        4.76        4.56     16.04 o
  12   9  -3       64.10       46.52     14.37 o
  13   9  -3     1231.60     1203.01     15.52 o
  14   9  -3        2.69       15.20     17.29 o
  15   9  -3      565.77      579.24     15.12 o
  16   9  -3        1.52       45.36     15.88 o
  17   9  -3      268.91      267.51     25.15 o
  18   9  -3       26.31       84.89     22.46 o
  19   9  -3       33.74       27.85     16.17 o
  20   9  -3        6.61      -14.82     16.62 o
  21   9  -3      144.99       95.22     17.07 o
   1  10  -3      743.45      759.06     26.05 o
   2  10  -3     1757.80     1955.13     30.54 o
   3  10  -3      495.89      548.86     19.31 o
   4  10  -3     1320.66     1359.11     27.85 o
   5  10  -3      294.80      327.88     23.80 o
   6  10  -3      469.27      423.10     24.25 o
   7  10  -3      259.43      303.62     16.62 o
   8  10  -3       55.67       83.54     16.17 o
   9  10  -3      631.02      550.20     19.31 o
  10  10  -3      428.14      371.89     18.86 o
  11  10  -3        2.89       61.53     23.36 o
  12  10  -3      414.73      361.18     16.97 o
  13  10  -3      212.49      215.03     32.11 o
  14  10  -3       97.58      211.90     62.21 o
  15  10  -3      137.02      133.97     12.07 o
  16  10  -3      109.91      132.50     16.67 o
  17  10  -3       40.44       23.16     16.35 o
  18  10  -3      137.08      136.76     17.74 o
  19  10  -3       12.41        7.64     22.91 o
  20  10  -3       73.44       92.97     23.36 o
   1  11  -3      359.73      388.68     36.83 o
   2  11  -3     1123.66     1094.12     20.66 o
   3  11  -3       12.98       26.05     16.17 o
   4  11  -3      629.04      592.42     19.31 o
   5  11  -3      125.49      177.41     22.91 o
   6  11  -3      285.52      326.98     17.52 o
   7  11  -3      264.11      313.50     24.25 o
   8  11  -3      142.06      113.18     23.80 o
   9  11  -3      128.84      218.28     22.91 o
  10  11  -3      477.41      488.22     26.05 o
  11  11  -3        0.56       75.46     22.91 o
  12  11  -3      267.02      305.42     16.62 o
  13  11  -3       70.97       97.02     22.46 o
  14  11  -3       82.23       76.80     23.36 o
  15  11  -3       53.35       65.13     22.01 o
  16  11  -3       88.97       75.46     16.17 o
  17  11  -3       14.55       59.22     12.96 o
  18  11  -3      108.31      119.83     57.04 o
   1  12  -3      674.75      625.39     13.81 o
   2  12  -3       41.04       45.90     17.07 o
   3  12  -3      220.50      229.51     22.91 o
   4  12  -3       22.76       28.75     22.46 o
   5  12  -3      236.05      260.95     24.25 o
   6  12  -3       44.59      -16.62     16.62 o
   7  12  -3      393.62      339.10     24.25 o
   8  12  -3       25.87       83.09     22.91 o
   9  12  -3      272.91      197.17     17.97 o
  10  12  -3       28.18       54.35     22.46 o
  11  12  -3       16.87       37.28     22.01 o
  12  12  -3       13.23       53.90     22.91 o
  13  12  -3      217.39      210.65     17.07 o
  14  12  -3        7.11       24.70     22.46 o
  15  12  -3       89.84      106.90     23.36 o
  16  12  -3        1.65       43.12     22.91 o
   1  13  -3      116.34      112.09     16.20 o
   2  13  -3      242.63      215.15     14.15 o
   3  13  -3       61.97       76.01     22.23 o
   4  13  -3      235.83      281.61     23.80 o
   5  13  -3      112.48      117.23     23.36 o
   6  13  -3      171.46      140.13     23.36 o
   7  13  -3       48.85       43.57     22.91 o
   8  13  -3       37.04       54.35     22.46 o
   9  13  -3       87.11      102.41     23.36 o
  10  13  -3      143.87       88.93     23.80 o
  11  13  -3        6.04       10.33     16.17 o
  12  13  -3       70.56       52.55     23.36 o
  13  13  -3       56.09       63.33     23.36 o
  14  13  -3       16.59      -13.47     16.62 o
   1  14  -3       70.06       76.55     15.88 o
   2  14  -3      128.70      138.12     11.91 o
   3  14  -3       10.67        6.71     13.21 o
   4  14  -3       33.68       67.51     13.12 o
   5  14  -3       43.39       96.28     39.97 o
   6  14  -3      102.17       69.17     24.25 o
   7  14  -3      102.98      133.40     23.80 o
   8  14  -3       29.66       61.08     23.36 o
   9  14  -3       38.15       70.07     23.36 o
  10  14  -3       68.28      130.25     23.80 o
  11  14  -3        0.49      -23.36     23.36 o
   1  15  -3       48.43       16.73     13.54 o
   2  15  -3       52.66       67.26     13.54 o
   3  15  -3       17.79        5.60     46.04 o
   4  15  -3       35.24       50.88     13.21 o
   5  15  -3       18.88       60.20     16.35 o
   6  15  -3       30.31       21.43     32.56 o
   7  15  -3       32.45       40.87     22.91 o
   0   0  -2      943.43      933.77     60.19 o
  12   0  -2    11699.00    11150.49     48.06 o
  14   0  -2     9144.27     9886.14     49.41 o
  16   0  -2      959.30      919.85     26.05 o
  18   0  -2     1161.40     1225.27     26.05 o
  20   0  -2      296.36      263.20     17.52 o
  22   0  -2       17.09       79.95     22.46 o
  24   0  -2      436.20      489.12     24.70 o
  26   0  -2       10.13       70.07     22.91 o
   0   1  -2     4166.41     4290.24     71.86 o
   2   1  -2      506.07      458.12     37.21 o
   4   1  -2    32994.71    32364.98    108.69 o
   5   1  -2     8165.90     7684.88     60.19 o
   6   1  -2     9996.53     9648.54     61.08 o
   7   1  -2     4937.15     4904.22     45.81 o
   8   1  -2    18383.78    18546.12     67.37 o
   9   1  -2     1509.46     1667.23     33.24 o
  10   1  -2     1738.62     1852.73     30.54 o
  11   1  -2      164.33      144.62     24.70 o
  12   1  -2     3327.04     3413.06     35.48 o
  13   1  -2     3041.56     2875.43     33.69 o
  14   1  -2     2301.72     2529.59     33.24 o
  15   1  -2     1275.03     1241.44     22.01 o
  16   1  -2      534.45      496.75     18.41 o
  17   1  -2     1373.21     1477.54     21.11 o
  18   1  -2      327.48      406.97     17.14 o
  19   1  -2     2659.44     2720.09     28.07 o
  20   1  -2       39.06       50.88     13.26 o
  21   1  -2      261.60      258.76     24.25 o
  22   1  -2       34.43       61.58     15.55 o
  23   1  -2      541.96      562.65     27.62 o
  24   1  -2      116.63      164.55     20.44 o
  25   1  -2      353.83      349.76     32.11 o
  26   1  -2       14.35       12.69     13.04 o
   0   2  -2    12145.22    12527.57     78.60 o
   1   2  -2    22213.24    22265.49     98.36 o
   4   2  -2      734.25     1019.35     42.44 o
   5   2  -2     2493.24     2377.18     31.00 o
   6   2  -2     5775.65     6316.55     47.38 o
   7   2  -2    21991.24    21626.59    353.25 o
   8   2  -2     7823.26     8296.17     46.71 o
   9   2  -2     1171.41     1148.47     23.80 o
  10   2  -2     3615.09     3439.56     30.54 o
  11   2  -2      300.02      311.71     25.60 o
  12   2  -2     2511.10     2865.55     33.69 o
  13   2  -2     2171.06     2205.30     31.89 o
  14   2  -2     5865.55     5996.99     41.77 o
  15   2  -2     2363.06     2511.17     31.89 o
  16   2  -2      278.83      265.89     24.25 o
  17   2  -2      427.99      445.55     24.70 o
  18   2  -2       63.87      -13.92     23.36 o
  19   2  -2     3295.81     3083.38     28.30 o
  20   2  -2      177.50      154.96     12.07 o
  21   2  -2      100.62       94.08     16.19 o
  22   2  -2      345.31      360.14     19.99 o
  23   2  -2      489.58      507.22     19.76 o
  24   2  -2       26.31       36.45     11.59 o
  25   2  -2      202.80      197.91     14.01 o
  26   2  -2       17.43       35.69     16.51 o
   1   3  -2      710.79      764.00     39.08 o
   2   3  -2     5073.46     4508.07     50.75 o
   3   3  -2      546.76      658.12     21.58 o
   4   3  -2     9821.56    11500.33    346.29 o
   5   3  -2     5441.81     5979.33     34.21 o
   6   3  -2    10143.08     9312.03     90.50 o
   7   3  -2    12439.83    13203.27    219.18 o
   8   3  -2    24998.85    24931.56     58.89 o
   9   3  -2     3257.83     3414.00    116.10 o
  10   3  -2     5543.04     5465.59    109.59 o
  11   3  -2     7107.04     6841.38     39.08 o
  12   3  -2     9673.29     9677.29     48.96 o
  13   3  -2      493.41      491.37     26.95 o
  14   3  -2    10002.41    10470.48     50.75 o
  15   3  -2      744.31      753.67     27.40 o
  16   3  -2       24.90       57.94     22.46 o
  17   3  -2      361.38      251.07     23.80 o
  18   3  -2      369.79      376.83     17.52 o
  19   3  -2       88.56      104.65     23.36 o
  20   3  -2       60.31       57.04     15.72 o
  21   3  -2        5.39       24.25     22.46 o
  22   3  -2      116.02      132.50     23.80 o
  23   3  -2       23.76        4.87     13.70 o
  24   3  -2       78.15       71.00     13.78 o
  25   3  -2       29.79      -13.54     13.54 o
   2   4  -2     1252.19     1466.01     35.93 o
   3   4  -2    28058.70    26234.18     60.62 o
   4   4  -2    21205.43    20998.81     81.97 o
   5   4  -2     9183.42     9104.93    153.61 o
   6   4  -2      827.13      815.97     29.42 o
   7   4  -2     2305.11     2163.42     75.01 o
   8   4  -2     4627.26     4636.82    132.50 o
   9   4  -2     6113.38     5938.54     34.58 o
  10   4  -2     2057.02     1986.47     64.45 o
  11   4  -2     3945.28     3946.89     26.63 o
  12   4  -2     2126.20     2250.29     45.36 o
  13   4  -2     1594.63     1555.84     30.09 o
  14   4  -2      630.32      587.48     19.76 o
  15   4  -2      114.73       65.58     23.36 o
  16   4  -2     1356.64     1547.31     28.30 o
  17   4  -2     1555.69     1484.43     28.30 o
  18   4  -2      726.66      709.65     25.60 o
  19   4  -2     1474.29     1603.90     28.30 o
  20   4  -2      247.74      238.95     23.80 o
  21   4  -2       72.88      117.23     22.91 o
  22   4  -2      158.36      130.25     17.07 o
  23   4  -2      199.40      204.36     22.91 o
  24   4  -2        3.43      -22.01     22.01 o
  25   4  -2      218.11      172.97     36.61 o
   2   5  -2     1264.04     1444.90     32.34 o
   3   5  -2    12322.21    12019.95     99.04 o
   4   5  -2     2634.11     2598.25     23.19 o
   5   5  -2     1717.49     1588.51     36.38 o
   6   5  -2     8229.00     8474.64     42.22 o
   7   5  -2     4764.33     4681.29    149.79 o
   8   5  -2     2882.97     2862.13    107.35 o
   9   5  -2     1258.19     1217.13     18.09 o
  10   5  -2      212.22      223.10     14.20 o
  11   5  -2     1595.04     1620.97     43.12 o
  12   5  -2      482.99      589.71     15.94 o
  13   5  -2      223.19      227.66     38.40 o
  14   5  -2      945.57      987.67     26.50 o
  15   5  -2     1194.50     1289.95     26.95 o
  16   5  -2     2446.98     2553.39     31.44 o
  17   5  -2      133.10      111.39     16.62 o
  18   5  -2      103.97       84.89     23.36 o
  19   5  -2      734.98      812.06     26.05 o
  20   5  -2      596.67      571.31     19.31 o
  21   5  -2       36.94       32.79     22.91 o
  22   5  -2      370.85      380.43     24.25 o
  23   5  -2      206.23      251.07     23.80 o
  24   5  -2       60.44       65.13     16.62 o
   2   6  -2     1147.66     1083.34     22.01 o
   3   6  -2       91.58      189.54     24.25 o
   4   6  -2     2164.47     2194.88     43.79 o
   5   6  -2     9145.91     9158.08    194.26 o
   6   6  -2      404.86      396.80     24.25 o
   7   6  -2     3304.01     3272.81    127.11 o
   8   6  -2     9019.14     8714.65    169.55 o
   9   6  -2     3073.31     3148.75     55.02 o
  10   6  -2      473.49      490.11     30.99 o
  11   6  -2     7936.41     8400.33     33.77 o
  12   6  -2      724.62      774.49     16.50 o
  13   6  -2      683.32      788.75     37.28 o
  14   6  -2     1367.41     1267.28     39.75 o
  15   6  -2     1314.27     1289.15     17.34 o
  16   6  -2       31.80       48.96     22.46 o
  17   6  -2      463.24      472.95     24.70 o
  18   6  -2      195.87      169.78     17.07 o
  19   6  -2       35.12        9.88     22.46 o
  20   6  -2       68.50       48.96     22.01 o
  21   6  -2        1.70       -6.29     15.72 o
  22   6  -2        9.68       54.80     21.56 o
  23   6  -2       15.15        2.25     22.91 o
  24   6  -2       52.23       51.20     17.07 o
   2   7  -2     3126.59     2976.94     34.58 o
   3   7  -2     4234.84     3750.81     37.28 o
   4   7  -2     5363.32     5198.86     40.87 o
   5   7  -2     3283.32     2982.78     35.93 o
   6   7  -2     2899.97     2772.00     79.27 o
   7   7  -2      288.85      265.63     18.07 o
   8   7  -2      847.01      914.77     36.83 o
   9   7  -2      692.57      669.90     43.57 o
  10   7  -2      385.31      426.63     21.33 o
  11   7  -2     2649.14     2591.32     36.38 o
  12   7  -2      591.43      653.13     44.91 o
  13   7  -2      519.78      488.17     16.84 o
  14   7  -2       47.82       84.70     21.11 o
  15   7  -2      194.10      249.05     14.29 o
  16   7  -2      890.95      966.11     19.06 o
  17   7  -2      300.52      280.72     17.52 o
  18   7  -2      264.39      265.89     23.80 o
  19   7  -2      330.44      288.35     23.80 o
  20   7  -2      197.28      242.99     23.36 o
  21   7  -2       13.43       77.70     22.91 o
  22   7  -2      306.93      335.06     24.25 o
  23   7  -2       38.94       28.30     23.36 o
   1   8  -2      433.11      468.01     19.31 o
   2   8  -2     2315.88     2171.17     26.05 o
   3   8  -2      257.97      333.27     26.50 o
   4   8  -2     3842.67     3834.36     36.38 o
   5   8  -2     1070.56      898.29     21.56 o
   6   8  -2     4344.87     4654.05     39.08 o
   7   8  -2     2301.71     2508.03     32.79 o
   8   8  -2      354.52      380.96     33.24 o
   9   8  -2      613.41      624.69     62.21 o
  10   8  -2       25.31       15.19     19.76 o
  11   8  -2      523.29      527.06     29.42 o
  12   8  -2       84.78      129.71     16.34 o
  13   8  -2        7.18       15.50     15.88 o
  14   8  -2      398.18      405.79     17.14 o
  15   8  -2      242.20      203.93     24.48 o
  16   8  -2      768.14      734.40     25.38 o
  17   8  -2       49.48       72.13     24.48 o
  18   8  -2       73.28       83.54     16.62 o
  19   8  -2      100.38       52.10     22.91 o
  20   8  -2      209.67      259.61     23.36 o
  21   8  -2        3.71       53.00     22.91 o
  22   8  -2      385.47      293.74     25.15 o
   0   9  -2      563.04      459.92     18.41 o
   1   9  -2       50.96       58.84     23.36 o
   2   9  -2      546.65      577.15     26.05 o
   3   9  -2      116.39      118.57     24.25 o
   4   9  -2       60.97      135.64     24.70 o
   5   9  -2     3690.40     3793.93     37.28 o
   6   9  -2      146.13      168.88     25.15 o
   7   9  -2     1487.23     1510.93     29.64 o
   8   9  -2      127.78      138.79     22.91 o
   9   9  -2     1218.42     1186.19     22.91 o
  10   9  -2       33.67       37.51     21.11 o
  11   9  -2     4185.38     4207.64     36.83 o
  12   9  -2       99.72       69.62     29.64 o
  13   9  -2      101.82      112.98     16.35 o
  14   9  -2       38.93       62.51     15.87 o
  15   9  -2      583.44      570.74     20.89 o
  16   9  -2        9.33       24.54     35.26 o
  17   9  -2      348.13      348.46     17.14 o
  18   9  -2        2.06      -13.12     13.12 o
  19   9  -2        4.39      -22.01     22.01 o
  20   9  -2        2.69       50.75     22.46 o
  21   9  -2        0.55      -22.91     22.91 o
   0  10  -2     4001.17     3975.84     35.03 o
   1  10  -2       20.47       22.01     24.25 o
   2  10  -2      486.07      503.04     25.15 o
   3  10  -2       15.40       42.67     16.17 o
   4  10  -2     1162.34     1147.57     26.95 o
   5  10  -2      343.47      320.24     17.97 o
   6  10  -2      926.48      804.42     26.50 o
   7  10  -2      321.96      327.88     23.36 o
   8  10  -2       53.29       57.04     22.46 o
   9  10  -2      563.44      567.72     18.86 o
  10  10  -2        1.09       20.66     16.62 o
  11  10  -2      749.82      761.30     26.50 o
  12  10  -2       30.59       37.28     22.91 o
  13  10  -2       48.71       53.00     22.46 o
  14  10  -2       92.17      107.19     15.88 o
  15  10  -2      144.12      197.66     22.23 o
  16  10  -2      326.90      331.89     30.32 o
  17  10  -2       90.54      116.51     15.87 o
  18  10  -2       62.57      121.26     32.79 o
  19  10  -2        4.51       32.79     22.91 o
  20  10  -2       88.70       97.91     23.80 o
   0  11  -2     2637.72     2749.67     32.79 o
   1  11  -2        2.73       20.29     13.38 o
   2  11  -2      330.09      288.99     60.19 o
   3  11  -2      107.16      223.67     23.36 o
   4  11  -2      857.07     1033.93     26.05 o
   5  11  -2      338.27      335.06     17.97 o
   6  11  -2      689.96      786.90     26.05 o
   7  11  -2       23.19        1.80     22.01 o
   8  11  -2       58.39      124.41     22.46 o
   9  11  -2       41.84      -11.68     22.01 o
  10  11  -2        7.29      -21.11     22.46 o
  11  11  -2      362.45      358.42     24.70 o
  12  11  -2       26.27       61.08     22.46 o
  13  11  -2       36.56       46.26     22.46 o
  14  11  -2       14.77      -19.76     22.91 o
  15  11  -2       41.60       58.39     22.91 o
  16  11  -2      216.78      256.46     24.25 o
  17  11  -2       18.76       45.36     22.91 o
  18  11  -2       46.11       83.09     23.80 o
   0  12  -2       27.66       54.35     15.72 o
   1  12  -2       46.65       50.30     16.20 o
   2  12  -2        1.24       -2.70     15.72 o
   3  12  -2       28.09       34.06     13.12 o
   4  12  -2       17.49      -15.72     15.72 o
   5  12  -2      611.32      597.81     19.31 o
   6  12  -2        4.21       38.63     22.46 o
   7  12  -2      238.50      311.71     23.36 o
   8  12  -2      117.94      133.85     23.36 o
   9  12  -2      335.63      345.39     17.97 o
  10  12  -2       17.38        3.14     22.91 o
  11  12  -2      689.97      650.36     26.50 o
  12  12  -2       38.42       40.42     16.62 o
  13  12  -2       46.87       61.08     22.91 o
  14  12  -2       37.09        4.04     22.91 o
  15  12  -2      121.48      126.66     23.80 o
  16  12  -2        0.59      -17.52     23.36 o
   0  13  -2      743.38      809.36     26.05 o
   1  13  -2       58.54       70.86     13.71 o
   2  13  -2      113.68      127.91     28.75 o
   3  13  -2       81.63       75.03     11.42 o
   4  13  -2       52.91       58.12     13.04 o
   5  13  -2      117.50      113.18     23.36 o
   6  13  -2      233.99      229.06     23.80 o
   7  13  -2      103.05      154.96     23.36 o
   8  13  -2       79.74      123.96     22.91 o
   9  13  -2       16.72       25.15     22.46 o
  10  13  -2        2.31       57.49     22.46 o
  11  13  -2       86.99      126.21     23.36 o
  12  13  -2        1.58       49.86     22.46 o
  13  13  -2        0.78        6.74     16.17 o
  14  13  -2       38.35       93.87     23.36 o
   0  14  -2      254.14      182.35     23.80 o
   1  14  -2       34.07       38.65     24.03 o
   2  14  -2       34.65       31.27     16.04 o
   3  14  -2      166.70      170.94     16.51 o
   4  14  -2      125.93      148.36     40.20 o
   5  14  -2       62.35       57.17     21.56 o
   6  14  -2       76.33      136.45     22.91 o
   7  14  -2        0.44      -22.01     22.01 o
   8  14  -2       12.79       44.91     16.17 o
   9  14  -2       30.44       -7.19     16.62 o
  10  14  -2        2.80      -11.23     16.62 o
  11  14  -2       28.72       55.69     23.36 o
   0  15  -2        0.21       -6.29     16.62 o
   1  15  -2        4.89       12.99     11.27 o
   2  15  -2        8.03       30.84     15.27 o
   3  15  -2        8.93       60.37     16.67 o
   4  15  -2       30.43       18.64     13.45 o
   5  15  -2       52.09       67.37     13.12 o
   6  15  -2       11.00      -44.24     44.24 o
   7  15  -2       14.02       -0.31     32.79 o
  12   0  -1    12770.23    12791.66     55.69 o
  14   0  -1     3075.04     3210.04     35.03 o
  16   0  -1     2790.54     3038.47     33.24 o
  18   0  -1     1730.60     1703.16     22.91 o
  20   0  -1     1492.82     1459.72     22.01 o
  22   0  -1      223.48      220.08     22.91 o
  24   0  -1      493.61      447.80     25.15 o
  26   0  -1      149.10      123.96     17.52 o
   2   1  -1    15072.91    15533.54    141.48 o
   3   1  -1      144.57      152.68     26.34 o
   4   1  -1    13861.57    14951.70    110.71 o
   5   1  -1     6346.12     5765.68     58.39 o
   6   1  -1     3024.14     3322.78     46.26 o
   7   1  -1    12845.00    12412.58     65.13 o
   8   1  -1     5014.75     5127.00     44.91 o
   9   1  -1    12238.54    11604.57     57.49 o
  10   1  -1     3108.16     3637.63     37.73 o
  11   1  -1      498.64      534.48     26.95 o
  12   1  -1     3687.46     3885.11     32.79 o
  13   1  -1     7589.15     7781.90     46.26 o
  14   1  -1     1638.69     1712.59     30.54 o
  15   1  -1     3305.23     3244.63     29.19 o
  16   1  -1      945.53      968.81     21.11 o
  17   1  -1     1345.56     1331.08     15.56 o
  18   1  -1      549.73      528.32     35.71 o
  19   1  -1      216.73      227.99     31.44 o
  20   1  -1      583.74      578.29     48.28 o
  21   1  -1      772.84      845.07     18.42 o
  22   1  -1      117.35       94.06     19.99 o
  23   1  -1      359.36      333.02     12.86 o
  24   1  -1      114.40      128.62     16.35 o
  25   1  -1       90.46      109.01     16.67 o
  26   1  -1       12.29       23.60     16.17 o
   1   2  -1    26011.21    24782.95    114.08 o
   2   2  -1    10348.65     9772.15     57.35 o
   3   2  -1    18516.81    20005.59     70.53 o
   4   2  -1     4535.54     5846.35     43.28 o
   5   2  -1     6841.04     7420.76     86.69 o
   6   2  -1     2219.36     2282.51     51.43 o
   7   2  -1    12139.64    11908.59     63.10 o
   8   2  -1      549.29      718.63     22.91 o
   9   2  -1    11512.95    11083.56     56.14 o
  10   2  -1    10386.66    11072.34     53.90 o
  11   2  -1      263.39      220.98     26.05 o
  12   2  -1     2806.22     2995.80     34.58 o
  13   2  -1     7260.69     7404.61     45.36 o
  14   2  -1      504.50      468.46     19.76 o
  15   2  -1     1287.16     1340.70     29.19 o
  16   2  -1      924.58      859.22     26.95 o
  17   2  -1     1567.61     1568.87     29.19 o
  18   2  -1      939.66      832.72     19.76 o
  19   2  -1      389.84      419.95     24.25 o
  20   2  -1       45.34       80.85     22.46 o
  21   2  -1      741.83      753.59     22.23 o
  22   2  -1       14.23       73.93     31.44 o
  23   2  -1      191.55      178.56     38.63 o
  24   2  -1      172.47      171.43     13.29 o
  25   2  -1       80.29      101.31     16.51 o
  26   2  -1      119.81      124.95     56.59 o
   2   3  -1    16156.63    17575.44    320.24 o
   3   3  -1     2773.42     2403.73     77.48 o
   4   3  -1    17839.57    17153.18     56.72 o
   5   3  -1     9351.34     8439.65     61.53 o
   6   3  -1     8108.69     7631.58     91.63 o
   7   3  -1     4725.04     5399.42     32.78 o
   8   3  -1     2923.28     2918.48     57.72 o
   9   3  -1     2767.33     2691.50     22.98 o
  10   3  -1    15237.90    14586.98     73.44 o
  11   3  -1       26.83       48.51     18.41 o
  12   3  -1     3773.31     3768.78     36.83 o
  13   3  -1     1671.72     1784.01     30.54 o
  14   3  -1     3740.50     3872.53     36.38 o
  15   3  -1      524.31      550.65     25.15 o
  16   3  -1     1716.98     1885.96     29.19 o
  17   3  -1      436.07      425.34     25.15 o
  18   3  -1     2016.71     1991.51     24.70 o
  19   3  -1       21.32       23.80     23.36 o
  20   3  -1      393.69      397.49     17.97 o
  21   3  -1      240.99      295.99     22.91 o
  22   3  -1       55.28       97.91     23.36 o
  23   3  -1       50.86       54.76     25.83 o
  24   3  -1      270.92      279.21     21.56 o
  25   3  -1        7.57      -20.58     38.40 o
   2   4  -1     7411.76     5819.42     71.64 o
   3   4  -1     6163.06     6234.03    249.05 o
   4   4  -1     1692.49     1216.70     19.21 o
   5   4  -1    13237.94    13047.19     58.84 o
   6   4  -1    13262.66    13619.33    139.46 o
   7   4  -1    16022.68    15615.89     43.88 o
   8   4  -1      423.59      343.18     19.21 o
   9   4  -1     7837.13     7731.20    129.58 o
  10   4  -1     2862.29     3200.89     53.22 o
  11   4  -1      568.19      581.07     16.36 o
  12   4  -1     1466.51     1532.27     79.95 o
  13   4  -1     3745.81     3774.17     36.38 o
  14   4  -1     1483.04     1504.64     28.75 o
  15   4  -1     2240.67     2191.83     25.60 o
  16   4  -1      696.41      774.33     26.50 o
  17   4  -1      369.61      401.99     25.60 o
  18   4  -1      514.33      621.62     25.15 o
  19   4  -1      258.70      205.26     23.80 o
  20   4  -1      368.24      397.49     24.25 o
  21   4  -1      856.01      785.56     26.50 o
  22   4  -1       43.15       51.20     22.91 o
  23   4  -1      154.23       96.12     23.36 o
  24   4  -1       97.04      105.55     22.91 o
  25   4  -1       18.50       33.67     24.48 o
   2   5  -1     2443.25     2495.00     36.38 o
   3   5  -1     2829.41     2731.25     36.38 o
   4   5  -1    12486.30    12828.80    299.58 o
   5   5  -1     9488.82     9983.72     37.94 o
   6   5  -1     2445.97     2416.53     24.61 o
   7   5  -1     5223.12     5241.37    114.53 o
   8   5  -1     1737.47     2012.57     23.79 o
   9   5  -1     8128.41     8224.94    168.65 o
  10   5  -1     4856.89     4707.20    181.01 o
  11   5  -1      131.39      153.49     17.94 o
  12   5  -1     4004.70     3986.83     83.99 o
  13   5  -1     2545.85     2367.44     29.19 o
  14   5  -1      126.23       89.18     13.69 o
  15   5  -1      182.33      158.10     23.36 o
  16   5  -1      504.22      585.69     25.15 o
  17   5  -1     1239.77     1211.35     27.85 o
  18   5  -1     1006.72      990.82     27.40 o
  19   5  -1        3.54       32.79     22.46 o
  20   5  -1      559.13      623.86     25.60 o
  21   5  -1      363.36      308.56     24.70 o
  22   5  -1       41.49       23.80     15.72 o
  23   5  -1       15.94        0.45     22.91 o
  24   5  -1      103.75      156.75     23.36 o
  25   5  -1       65.33       61.98     16.62 o
   1   6  -1     7829.21     7582.03     45.81 o
   2   6  -1     5975.76     5858.20     42.22 o
   3   6  -1     6936.60     6138.02     39.08 o
   4   6  -1     3637.96     3276.97     36.38 o
   5   6  -1     7386.53     6942.92     49.18 o
   6   6  -1     7997.70     7631.02    136.09 o
   7   6  -1     4529.18     4583.64     26.08 o
   8   6  -1     1283.48     1307.63     21.44 o
   9   6  -1     5122.86     5209.19     29.03 o
  10   6  -1     1728.66     1729.29     25.15 o
  11   6  -1      246.24      322.50     17.79 o
  12   6  -1     2022.79     1975.54     54.80 o
  13   6  -1     1707.88     1769.55     50.75 o
  14   6  -1       79.04       67.14     16.19 o
  15   6  -1     1062.89     1053.21     24.25 o
  16   6  -1      410.24      436.57     23.80 o
  17   6  -1      762.15      777.02     26.05 o
  18   6  -1      299.14      322.04     23.36 o
  19   6  -1      146.36      201.22     23.80 o
  20   6  -1      214.59      189.09     23.36 o
  21   6  -1      346.29      281.17     24.25 o
  22   6  -1       36.83      -22.01     22.01 o
  23   6  -1      121.05      147.32     17.07 o
  24   6  -1       75.74       20.66     23.80 o
   1   7  -1     5579.28     5180.00     35.48 o
   2   7  -1     7613.56     7191.72     44.47 o
   3   7  -1        9.64       35.03     17.52 o
   4   7  -1     2091.38     1780.41     25.15 o
   5   7  -1      800.35      773.88     27.85 o
   6   7  -1     5711.18     5882.46     42.67 o
   7   7  -1     3571.64     3245.13    110.27 o
   8   7  -1      922.29      783.84     20.00 o
   9   7  -1     1237.10     1247.52     24.03 o
  10   7  -1     2586.50     2867.85     23.33 o
  11   7  -1        7.94       17.16     11.74 o
  12   7  -1      774.74      781.62     18.71 o
  13   7  -1      648.95      634.24     24.70 o
  14   7  -1      462.91      535.85     50.08 o
  15   7  -1      812.70      735.75     17.74 o
  16   7  -1      407.58      400.46     14.57 o
  17   7  -1      193.35      263.65     23.36 o
  18   7  -1      343.35      317.10     24.25 o
  19   7  -1       82.58       83.99     16.17 o
  20   7  -1      252.97      245.23     17.07 o
  21   7  -1      132.53      136.09     16.17 o
  22   7  -1       36.83        8.98     16.17 o
  23   7  -1      135.97       57.49     24.25 o
   1   8  -1      583.25      552.90     19.76 o
   2   8  -1     5362.60     5521.35     39.08 o
   3   8  -1      364.83      422.20     25.60 o
   4   8  -1     4522.87     4037.82     31.44 o
   5   8  -1     1103.21     1086.93     30.09 o
   6   8  -1     2063.67     1979.83     31.44 o
   7   8  -1     1110.39     1057.29     22.01 o
   8   8  -1      491.46      523.70     25.60 o
   9   8  -1     1098.29     1073.85     75.91 o
  10   8  -1     2875.79     2888.33     92.52 o
  11   8  -1       62.88       74.47     13.91 o
  12   8  -1     1665.60     1544.61     29.42 o
  13   8  -1      225.29      237.18     14.11 o
  14   8  -1      257.31      202.02     14.01 o
  15   8  -1        1.85       21.50     15.72 o
  16   8  -1      411.61      378.37     18.86 o
  17   8  -1      195.90      185.28     27.62 o
  18   8  -1      394.96      400.64     24.25 o
  19   8  -1        4.47       32.79     21.56 o
  20   8  -1      116.92       88.48     23.36 o
  21   8  -1       72.03       98.81     22.46 o
  22   8  -1       11.41      -23.36     23.36 o
   1   9  -1     2942.55     2974.69     32.79 o
   2   9  -1      106.56       79.50     18.41 o
   3   9  -1     1987.77     2095.26     31.44 o
   4   9  -1      146.73      123.07     24.25 o
   5   9  -1     2959.46     3135.48     34.58 o
   6   9  -1      127.56      245.23     24.25 o
   7   9  -1     1736.88     1785.35     29.64 o
   8   9  -1       40.02       49.86     16.17 o
   9   9  -1     1509.80     1476.79     22.91 o
  10   9  -1      127.46      116.78     17.07 o
  11   9  -1      143.51      132.59     12.07 o
  12   9  -1       29.76       47.72     18.19 o
  13   9  -1     1348.82     1353.76     23.58 o
  14   9  -1       17.49       17.71     15.70 o
  15   9  -1      378.46      397.60     14.24 o
  16   9  -1       21.76       61.37     24.03 o
  17   9  -1      261.48      284.51     42.89 o
  18   9  -1       16.72        6.74     27.40 o
  19   9  -1       14.05       42.22     22.46 o
  20   9  -1        3.47      -22.91     22.91 o
  21   9  -1      216.77      167.08     17.97 o
   1  10  -1      895.29      881.81     26.72 o
   2  10  -1     1442.21     1436.37     27.40 o
   3  10  -1       87.94      101.51     16.17 o
   4  10  -1      719.02      739.29     25.60 o
   5  10  -1      644.31      633.74     25.15 o
   6  10  -1     1119.19     1152.96     27.85 o
   7  10  -1      420.83      385.37     17.97 o
   8  10  -1      306.30      306.32     24.25 o
   9  10  -1      328.37      309.01     23.80 o
  10  10  -1     1158.95     1129.60     22.01 o
  11  10  -1      134.90      146.87     23.36 o
  12  10  -1      529.88      500.35     25.60 o
  13  10  -1      338.42      339.55     24.70 o
  14  10  -1      236.67      250.62     24.25 o
  15  10  -1       66.44       97.46     17.07 o
  16  10  -1      145.45      151.21     34.14 o
  17  10  -1       60.93       88.96     39.75 o
  18  10  -1      121.57      129.07     15.87 o
  19  10  -1        6.28       17.78     18.41 o
  20  10  -1       78.41       26.05     17.07 o
   1  11  -1      286.87      322.82     13.54 o
   2  11  -1     1215.37     1257.61     19.06 o
   3  11  -1      135.33      170.23     22.91 o
   4  11  -1      436.36      328.77     24.25 o
   5  11  -1      108.46      114.08     22.46 o
   6  11  -1      675.85      697.52     19.31 o
   7  11  -1      141.40      157.65     16.62 o
   8  11  -1       85.42       46.26     23.36 o
   9  11  -1      186.73      170.23     17.52 o
  10  11  -1      792.75      884.82     26.50 o
  11  11  -1        2.14        6.74     22.46 o
  12  11  -1      260.08      282.06     23.36 o
  13  11  -1      126.41      141.93     23.36 o
  14  11  -1      124.82      154.96     17.07 o
  15  11  -1       86.98       72.76     23.36 o
  16  11  -1       91.83       79.50     23.36 o
  17  11  -1       24.81       -9.88     16.62 o
  18  11  -1      100.37      112.29     24.25 o
   1  12  -1      747.36      818.61     47.83 o
   2  12  -1       76.61       72.85     18.19 o
   3  12  -1       95.84       95.67     12.96 o
   4  12  -1       80.14      108.76     12.96 o
   5  12  -1      356.93      318.00     24.25 o
   6  12  -1      125.44       96.57     23.36 o
   7  12  -1      603.21      641.83     25.60 o
   8  12  -1        5.10       19.31     22.46 o
   9  12  -1      358.23      376.38     17.97 o
  10  12  -1       55.27       55.24     16.62 o
  11  12  -1        4.57      -23.36     23.36 o
  12  12  -1       20.55       12.58     22.46 o
  13  12  -1      214.13      212.00     23.36 o
  14  12  -1        8.49       13.92     16.17 o
  15  12  -1      129.43      153.16     23.80 o
  16  12  -1       23.02       50.75     23.36 o
   1  13  -1       83.84      115.57     32.56 o
   2  13  -1      215.67      237.95     18.41 o
   3  13  -1       76.14      169.31     21.11 o
   4  13  -1      316.80      328.90     14.20 o
   5  13  -1      218.06      211.08     14.44 o
   6  13  -1       76.84      105.55     23.36 o
   7  13  -1       25.93       24.70     23.36 o
   8  13  -1       34.90      -13.47     22.01 o
   9  13  -1       66.25       37.28     22.91 o
  10  13  -1      108.13      103.75     16.17 o
  11  13  -1        6.93      -22.91     22.91 o
  12  13  -1       87.29      119.02     22.46 o
  13  13  -1       52.86       97.91     22.91 o
  14  13  -1       11.31       43.12     22.91 o
   1  14  -1      126.83      182.86     27.85 o
   2  14  -1      135.86      125.10     37.73 o
   3  14  -1        8.05       25.42     53.45 o
   4  14  -1       73.50       77.53     16.20 o
   5  14  -1       26.25       23.33     28.07 o
   6  14  -1       59.58       37.96     13.04 o
   7  14  -1      103.16      115.52     16.51 o
   8  14  -1        5.95       24.70     15.72 o
   9  14  -1       45.32       53.00     16.17 o
  10  14  -1       58.26       99.26     22.46 o
  11  14  -1        0.88        4.94     22.91 o
  12  14  -1       29.96       18.41     23.36 o
   1  15  -1       64.79      119.85     16.51 o
   2  15  -1       45.93       65.29     16.51 o
   3  15  -1        5.61       34.64     12.88 o
   4  15  -1       31.07       26.95     11.75 o
   5  15  -1       31.32       45.36     19.76 o
   6  15  -1       52.45       34.58     16.84 o
   7  15  -1       34.09       84.78     24.03 o
  14   0   0        2.72       20.66     24.25 o
  16   0   0     9125.68     9104.18     48.96 o
  18   0   0      131.07      136.09     16.62 o
  20   0   0     1223.66     1093.22     20.66 o
  22   0   0     1743.44     1682.05     24.70 o
  24   0   0       97.18       73.66     22.91 o
  26   0   0      336.42      274.43     24.70 o
   1   1   0     3533.03     3857.13     50.49 o
   2   1   0      766.70      509.15     32.79 o
   3   1   0     2388.63     2807.02     43.83 o
   5   1   0     3542.80     4292.93     56.59 o
   6   1   0     3020.97     2568.66     37.73 o
   7   1   0     6715.86     6273.22     52.55 o
   8   1   0      275.12      123.07     28.75 o
   9   1   0     3881.65     4248.02     41.77 o
  10   1   0     3178.66     3762.04     39.08 o
  11   1   0    32409.54    32645.69     88.93 o
  12   1   0      710.49      882.57     28.75 o
  13   1   0     1424.10     1458.38     29.19 o
  14   1   0      433.56      511.13     26.05 o
  15   1   0     4985.36     5228.05     40.42 o
  16   1   0     2954.16     2915.85     33.69 o
  17   1   0     1092.20     1140.83     27.40 o
  18   1   0      300.29      339.88     19.09 o
  19   1   0      190.10      213.33     39.97 o
  20   1   0      592.72      598.67     17.62 o
  21   1   0        9.28       37.88     16.04 o
  22   1   0      179.06      205.74     18.64 o
  23   1   0        5.94       30.78     15.87 o
  24   1   0       54.28       51.45     22.68 o
  25   1   0      109.81       95.97     16.51 o
  26   1   0      110.66      102.78     26.95 o
   1   2   0     4637.82     4665.72     57.94 o
   2   2   0    30319.22    30572.05    459.93 o
   3   2   0      634.96      643.43     33.69 o
   4   2   0       43.37      260.20     28.11 o
   5   2   0    24242.81    23481.38    236.48 o
   6   2   0    16299.20    13521.32     51.13 o
   7   2   0     6789.87     6364.70     63.55 o
   8   2   0     5028.81     4595.15     41.77 o
   9   2   0     5762.23     5582.43     40.87 o
  10   2   0     5903.55     6193.72     41.32 o
  11   2   0    25147.47    24294.28     78.15 o
  12   2   0        0.61      -25.15     25.15 o
  13   2   0      486.32      438.37     26.50 o
  14   2   0     3418.84     3304.81     35.48 o
  15   2   0     5702.57     5254.10     35.93 o
  16   2   0      570.93      686.29     26.95 o
  17   2   0      834.95      811.61     20.21 o
  18   2   0       48.27       26.05     23.36 o
  19   2   0        4.16       48.06     22.01 o
  20   2   0      176.16      172.92     23.36 o
  21   2   0        2.01       10.54     27.85 o
  22   2   0      764.25      790.78     30.32 o
  23   2   0       36.81       49.97     13.12 o
  24   2   0        2.74       17.63     12.79 o
  25   2   0        0.57       15.60     16.02 o
  26   2   0        6.94       30.43     14.82 o
   1   3   0     1004.38      887.06     42.22 o
   3   3   0    24013.56    21339.58    179.66 o
   4   3   0    23393.68    24520.49    277.35 o
   5   3   0      419.62      588.22     23.82 o
   6   3   0    14445.38    15676.30    129.35 o
   7   3   0      245.97      225.12     19.51 o
   8   3   0     1012.41      894.00     18.13 o
   9   3   0     1556.69     1376.55     19.30 o
  10   3   0       11.21       16.52     17.78 o
  11   3   0      194.17      242.99     26.50 o
  12   3   0      421.83      366.95     26.05 o
  13   3   0      714.62      678.66     20.21 o
  14   3   0     1139.01     1281.86     29.19 o
  15   3   0      249.50      252.42     23.36 o
  16   3   0     3367.84     3327.27     35.03 o
  17   3   0      543.86      468.91     25.15 o
  18   3   0      933.32      900.99     21.11 o
  19   3   0      758.85      834.51     26.05 o
  20   3   0     1087.04     1067.62     22.01 o
  21   3   0       41.93       62.43     22.46 o
  22   3   0     1508.10     1543.71     30.09 o
  23   3   0       72.98       87.30     16.39 o
  24   3   0        5.03      -10.40     29.87 o
  25   3   0      122.72      133.61     16.35 o
  26   3   0       53.15       34.53     17.74 o
   1   4   0     2408.64     2047.21     39.08 o
   2   4   0       38.98       90.73     22.46 o
   3   4   0       35.89       65.88     21.44 o
   4   4   0     7437.89     7283.23    135.19 o
   5   4   0    19517.39    19271.21    335.74 o
   6   4   0      628.73      551.15     20.96 o
   7   4   0      196.75      222.84     19.37 o
   8   4   0    16370.31    17371.37    273.98 o
   9   4   0    11954.57    12271.59     41.28 o
  10   4   0     1415.19     1429.22     22.39 o
  11   4   0    15220.52    15617.12    453.19 o
  12   4   0     4093.94     4025.69     25.51 o
  13   4   0      757.24      817.00     20.66 o
  14   4   0      777.67      830.02     26.95 o
  15   4   0      477.90      498.10     25.15 o
  16   4   0      126.36      117.68     24.25 o
  17   4   0     3962.24     3980.78     36.83 o
  18   4   0      376.26      384.47     25.15 o
  19   4   0      347.82      345.39     24.25 o
  20   4   0       90.33      110.04     22.91 o
  21   4   0       48.95       26.05     16.62 o
  22   4   0      283.97      264.10     23.80 o
  23   4   0        2.57      -18.41     22.01 o
  24   4   0       53.54       -0.90     16.17 o
  25   4   0      130.34      116.20     17.07 o
   1   5   0     1438.57     1582.79     26.95 o
   2   5   0     3589.41     3381.62     33.24 o
   3   5   0     3951.60     4322.13     41.32 o
   4   5   0     2190.60     2489.16     35.03 o
   5   5   0     5263.85     5223.15    121.04 o
   6   5   0     4691.93     4312.73     75.91 o
   7   5   0    21923.60    21166.32    320.24 o
   8   5   0    17288.91    16004.51    658.00 o
   9   5   0     3925.22     3645.76     63.78 o
  10   5   0      592.77      713.80     16.92 o
  11   5   0     4573.26     4651.65    210.42 o
  12   5   0     1126.35     1152.20     19.85 o
  13   5   0      117.70       51.82     13.45 o
  14   5   0     2487.41     2508.30     81.30 o
  15   5   0     1543.21     1756.16     29.64 o
  16   5   0      739.63      907.27     26.95 o
  17   5   0      452.67      541.22     25.15 o
  18   5   0       15.80       -9.43     16.17 o
  19   5   0      587.11      551.10     25.15 o
  20   5   0      368.62      399.29     18.41 o
  21   5   0       18.90       75.91     22.46 o
  22   5   0      125.07      125.31     22.91 o
  23   5   0      122.21       86.69     22.91 o
  24   5   0       97.30      179.66     23.36 o
  25   5   0        4.79       -2.69     22.91 o
   1   6   0     6075.43     5624.65     38.18 o
   2   6   0     3616.79     3937.66     34.58 o
   3   6   0    20986.92    19399.94     67.82 o
   4   6   0     2353.94     2517.91     34.14 o
   5   6   0      978.46      880.33     28.75 o
   6   6   0     1909.14     2033.65     49.41 o
   7   6   0    10428.27    10491.15    101.51 o
   8   6   0        1.30        8.79     15.72 o
   9   6   0       55.80       66.02     17.79 o
  10   6   0        0.03      -16.67     16.67 o
  11   6   0        2.96        7.87     24.25 o
  12   6   0        8.61       44.47     16.51 o
  13   6   0      288.22      242.97     16.67 o
  14   6   0      107.25       91.33     13.21 o
  15   6   0      296.80      239.92     27.40 o
  16   6   0      504.82      535.38     24.70 o
  17   6   0      445.35      605.90     25.15 o
  18   6   0       93.36      119.92     23.80 o
  19   6   0     2003.43     2009.03     31.89 o
  20   6   0      517.95      500.80     19.31 o
  21   6   0       66.08      139.68     22.91 o
  22   6   0      213.81      189.99     23.36 o
  23   6   0      244.58      201.22     23.80 o
  24   6   0        7.74       39.08     23.36 o
   0   7   0      788.65      490.02     19.31 o
   1   7   0     2147.80     2016.21     25.60 o
   2   7   0      826.65      912.66     28.30 o
   3   7   0     8285.81     7913.94     40.87 o
   4   7   0     3561.52     3540.61     35.48 o
   5   7   0     1955.53     2069.66     31.44 o
   6   7   0      120.67      207.06     25.60 o
   7   7   0       22.19       40.87     26.05 o
   8   7   0    11027.62    10862.71     77.25 o
   9   7   0     1096.46     1129.02     56.82 o
  10   7   0     1015.33      999.18     40.65 o
  11   7   0      570.80      656.03     44.69 o
  12   7   0      440.27      461.62     17.79 o
  13   7   0     1029.19     1179.92     19.69 o
  14   7   0     1744.64     1806.45     37.28 o
  15   7   0       34.62       40.77     14.60 o
  16   7   0       46.95      116.90     22.23 o
  17   7   0      225.68      237.15     23.36 o
  18   7   0      276.54      289.25     23.80 o
  19   7   0      323.50      277.57     18.41 o
  20   7   0       23.81       10.78     15.27 o
  21   7   0       34.92       17.52     22.46 o
  22   7   0        3.61       17.97     16.17 o
  23   7   0       88.60       79.05     23.36 o
   0   8   0     1474.37     1386.51     22.91 o
   1   8   0      978.03     1051.90     27.40 o
   2   8   0     3551.62     3537.92     35.03 o
   3   8   0     1625.75     1944.35     30.99 o
   4   8   0     1829.27     2075.95     30.99 o
   5   8   0      341.24      299.58     25.15 o
   6   8   0     1022.29      815.20     27.40 o
   7   8   0      490.12      464.42     26.05 o
   8   8   0     2946.69     2675.56     27.40 o
   9   8   0       28.80       58.39     17.07 o
  10   8   0     1313.96     1248.94     17.16 o
  11   8   0      433.98      341.84     17.97 o
  12   8   0     2487.89     2515.83     71.86 o
  13   8   0        4.71       11.71     23.80 o
  14   8   0     2024.88     1998.76    115.88 o
  15   8   0      166.53      197.53     30.77 o
  16   8   0       84.31       87.83     13.36 o
  17   8   0       27.66       19.11     31.89 o
  18   8   0      166.50      123.96     23.36 o
  19   8   0      124.29      164.84     22.46 o
  20   8   0       33.34       41.77     22.01 o
  21   8   0        5.32       16.17     22.01 o
  22   8   0       60.85       86.24     23.80 o
   0   9   0       33.53      -16.62     17.52 o
   1   9   0     4035.73     3950.55     82.64 o
   2   9   0       71.23       88.93     24.70 o
   3   9   0     7701.08     6963.10     38.18 o
   4   9   0      341.82      397.04     26.50 o
   5   9   0      226.77      208.85     24.25 o
   6   9   0      409.94      417.26     18.41 o
   7   9   0      415.08      406.03     17.97 o
   8   9   0       32.16       71.41     22.91 o
   9   9   0      332.53      312.61     24.25 o
  10   9   0       10.19       27.85     22.01 o
  11   9   0        6.99       19.76     23.36 o
  12   9   0        5.24       24.25     22.91 o
  13   9   0      296.56      289.27     16.62 o
  14   9   0      114.06      129.40     24.48 o
  15   9   0      160.24      158.55     15.94 o
  16   9   0       20.53       46.34     15.72 o
  17   9   0      224.96      213.74     29.87 o
  18   9   0        1.42       36.61     12.79 o
  19   9   0      465.37      448.70     25.15 o
  20   9   0       10.34       10.33     22.91 o
  21   9   0       48.89       57.94     23.80 o
   0  10   0        0.58       40.42     22.01 o
   1  10   0      409.78      470.82     26.28 o
   2  10   0       61.40       54.38     17.74 o
   3  10   0     1655.40     1616.92     22.46 o
   4  10   0      359.40      359.32     24.25 o
   5  10   0       23.01       35.48     22.01 o
   6  10   0      358.41      424.44     17.52 o
   7  10   0      217.02      215.59     24.25 o
   8  10   0     1960.97     1920.55     24.25 o
   9  10   0      144.19      173.37     24.25 o
  10  10   0      632.98      607.24     19.76 o
  11  10   0       24.49       12.13     23.36 o
  12  10   0      923.65      867.30     20.66 o
  13  10   0       17.97       23.80     23.80 o
  14  10   0      582.09      564.13     25.60 o
  15  10   0       45.87       60.63     22.46 o
  16  10   0        1.74       16.62     22.01 o
  17  10   0       43.26       79.50     22.46 o
  18  10   0       16.95       25.15     15.72 o
  19  10   0      136.43      119.47     23.36 o
  20  10   0       12.23       26.05     15.72 o
   0  11   0       29.88       59.29     21.56 o
   1  11   0      138.03      132.70     13.04 o
   2  11   0      169.98      155.78     39.97 o
   3  11   0      461.20      578.25     70.52 o
   4  11   0      469.04      498.55     18.41 o
   5  11   0       10.89       38.63     22.46 o
   6  11   0       21.47       -8.98     21.56 o
   7  11   0       31.31       30.99     22.91 o
   8  11   0     1654.21     1683.85     28.75 o
   9  11   0       47.34       44.47     17.07 o
  10  11   0       96.52      137.44     23.80 o
  11  11   0       63.20      134.74     23.36 o
  12  11   0      507.85      501.25     19.31 o
  13  11   0       90.70       97.46     16.62 o
  14  11   0      464.71      446.45     26.05 o
  15  11   0        0.06       64.68     22.46 o
  16  11   0        0.33      -16.62     16.62 o
  17  11   0       41.03       33.24     16.17 o
  18  11   0       26.17       30.09     23.80 o
   0  12   0      212.97      188.19     23.80 o
   1  12   0      676.24      626.16     80.62 o
   2  12   0       61.22       88.91     13.69 o
   3  12   0     1353.49     1392.14     54.57 o
   4  12   0      114.74       83.61     13.29 o
   5  12   0      190.99      209.49     50.53 o
   6  12   0       60.23       65.13     16.62 o
   7  12   0      119.88      177.86     16.62 o
   8  12   0       26.21       14.37     16.17 o
   9  12   0       44.70       44.47     16.17 o
  10  12   0        0.60       -8.98     15.72 o
  11  12   0        3.44      -17.97     22.46 o
  12  12   0        7.61       11.23     22.46 o
  13  12   0       84.90      168.43     22.91 o
  14  12   0        5.08      -22.01     22.91 o
  15  12   0       28.44       20.66     23.80 o
  16  12   0       13.24       30.09     22.91 o
  17  12   0       81.64       90.73     17.52 o
   0  13   0       32.36      109.14     22.01 o
   1  13   0       96.80       92.04     13.36 o
   2  13   0      124.50      115.50     17.97 o
   3  13   0      214.83      254.69     23.13 o
   4  13   0        1.69       39.59     15.87 o
   5  13   0        0.10      -11.58     60.86 o
   6  13   0      200.86      251.31     28.07 o
   7  13   0      121.48      102.85     23.36 o
   8  13   0      269.14      344.94     24.25 o
   9  13   0        8.55       44.91     22.46 o
  10  13   0       39.45       45.36     15.72 o
  11  13   0       40.19       89.38     22.46 o
  12  13   0       66.37       66.02     17.07 o
  13  13   0        6.88       14.37     15.72 o
  14  13   0      115.79       49.41     17.07 o
   0  14   0        7.12      -15.27     22.01 o
   1  14   0       35.39       35.30     12.88 o
   2  14   0       14.26       86.77     44.47 o
   3  14   0       52.21       47.84     13.12 o
   4  14   0       97.06      108.89     26.28 o
   5  14   0      125.19      116.93     50.75 o
   6  14   0        7.48       35.76     13.36 o
   7  14   0       22.95       30.77     33.91 o
   8  14   0      112.90      134.05     13.25 o
   9  14   0       41.35       49.14     30.54 o
  10  14   0       11.74       -3.59     23.36 o
  11  14   0       52.69      136.09     23.80 o
   0  15   0      120.66      138.79     23.80 o
   1  15   0       29.01       43.62     11.59 o
   2  15   0       22.34       23.65     11.59 o
   3  15   0      148.45      149.97     22.46 o
   4  15   0       30.79       15.91     16.19 o
   5  15   0        8.54       -0.53     37.50 o
   6  15   0       30.12       76.47     23.13 o
   7  15   0        3.67      -11.08     13.54 o
   8  15   0        0.29       29.19     22.91 o
  14   0   1     3049.42     3221.72     35.48 o
  16   0   1     2875.95     3122.46     35.48 o
  18   0   1     1688.60     1777.27     29.64 o
  20   0   1     1517.40     1622.31     28.30 o
  22   0   1      235.75      232.21     23.36 o
  24   0   1      484.58      396.15     24.70 o
  26   0   1      154.74      152.26     23.80 o
   2   1   1    15401.51    15760.82    198.97 o
   3   1   1      289.56      287.65     32.84 o
   4   1   1    14276.58    15592.62     81.74 o
   5   1   1     6416.15     5796.16     43.52 o
   6   1   1     3501.54     3783.15     51.20 o
   7   1   1    13079.06    12863.08     73.66 o
   8   1   1     5141.54     5264.88     49.41 o
   9   1   1    12317.66    11304.54     60.19 o
  10   1   1     3228.33     3606.19     35.93 o
  11   1   1      484.33      485.53     27.85 o
  12   1   1     3662.39     4005.48     39.08 o
  13   1   1     7325.96     7417.64     46.26 o
  14   1   1     1577.87     1534.73     25.15 o
  15   1   1     3303.07     3351.07     36.83 o
  16   1   1     1023.83     1040.22     28.30 o
  17   1   1     1416.20     1463.32     28.75 o
  18   1   1      565.25      584.69     14.37 o
  19   1   1      224.92      205.47     11.91 o
  20   1   1      597.35      634.14     17.79 o
  21   1   1      746.37      833.96     37.05 o
  22   1   1      120.15       95.11     18.41 o
  23   1   1      357.98      374.78     36.38 o
  24   1   1      108.68      136.81     17.52 o
  25   1   1       87.67      101.15     16.82 o
  26   1   1       13.74       28.75     13.63 o
   1   2   1    25971.93    24491.46    113.63 o
   2   2   1     9491.71     9193.56     75.46 o
   3   2   1    18581.10    20186.05    516.29 o
   4   2   1     5028.49     6343.56     89.83 o
   5   2   1     6469.94     6798.30     39.88 o
   6   2   1     2153.15     2243.09     28.56 o
   7   2   1    12457.35    12283.91    205.71 o
   8   2   1      595.58      760.77     38.18 o
   9   2   1    11128.44    10612.86     60.19 o
  10   2   1    10339.01    11070.54     59.29 o
  11   2   1      237.99      223.67     26.50 o
  12   2   1     2737.75     2821.98     35.03 o
  13   2   1     7135.93     6974.78     42.22 o
  14   2   1      502.70      464.87     19.76 o
  15   2   1     1367.94     1503.74     28.75 o
  16   2   1      897.11      884.37     27.40 o
  17   2   1     1539.33     1631.30     29.19 o
  18   2   1      976.42      932.88     26.50 o
  19   2   1      384.46      399.74     25.15 o
  20   2   1       54.94      103.75     22.91 o
  21   2   1      731.37      731.75     18.24 o
  22   2   1       14.05       46.95     13.29 o
  23   2   1      190.65      203.46     13.87 o
  24   2   1      170.26      185.67     36.16 o
  25   2   1       79.74       70.96     14.15 o
  26   2   1      121.28      129.74     36.38 o
   1   3   1     7604.50     7164.32     61.08 o
   2   3   1    15147.54    17180.71     82.19 o
   3   3   1     2862.62     2417.25    121.94 o
   4   3   1    18118.11    17121.07    258.03 o
   5   3   1     8797.59     7764.75     76.80 o
   6   3   1     8137.99     7718.22     37.03 o
   7   3   1     4871.58     5502.37     33.27 o
   8   3   1     3045.00     3084.64     72.09 o
   9   3   1     2663.09     2596.20     24.89 o
  10   3   1    14863.74    13783.46    432.75 o
  11   3   1       25.73       53.00     24.70 o
  12   3   1     3760.29     3524.00     37.73 o
  13   3   1     1594.18     1679.80     30.99 o
  14   3   1     3778.61     3911.61     38.63 o
  15   3   1      560.16      621.62     27.40 o
  16   3   1     1727.45     1766.49     30.09 o
  17   3   1      409.97      401.54     25.15 o
  18   3   1     2105.91     2159.94     31.89 o
  19   3   1       18.35       28.30     23.36 o
  20   3   1      396.03      429.83     25.15 o
  21   3   1      243.15      242.99     23.80 o
  22   3   1       47.15        7.64     23.36 o
  23   3   1       51.35       28.37     13.45 o
  24   3   1      263.39      254.64     16.99 o
  25   3   1        8.88       47.10     15.72 o
   1   4   1     7189.10     8514.45     55.69 o
   2   4   1     8035.05     7014.75     52.10 o
   3   4   1     6252.19     6583.13     50.30 o
   4   4   1     1644.49     1142.54     34.36 o
   5   4   1    13478.53    13122.35    330.57 o
   6   4   1    12799.60    12920.89    238.05 o
   7   4   1    16006.01    15588.26    515.84 o
   8   4   1      464.73      395.49     55.24 o
   9   4   1     8008.78     8059.69    166.18 o
  10   4   1     2769.09     3036.54     53.45 o
  11   4   1      566.44      580.98     30.99 o
  12   4   1     1585.60     1660.16     30.09 o
  13   4   1     3728.52     3635.38     37.73 o
  14   4   1     1641.65     1589.98     30.54 o
  15   4   1     2238.40     2382.72     32.34 o
  16   4   1      654.26      741.54     26.05 o
  17   4   1      390.28      385.82     18.41 o
  18   4   1      495.16      477.89     18.86 o
  19   4   1      256.22      302.27     23.36 o
  20   4   1      348.74      422.20     24.70 o
  21   4   1      855.00      811.61     26.95 o
  22   4   1       37.95       92.52     22.46 o
  23   4   1      157.26      186.40     23.36 o
  24   4   1       98.92       75.91     23.36 o
  25   4   1       18.87       -2.80     13.12 o
   1   5   1    12512.18    11338.23     56.59 o
   2   5   1     2457.00     2700.71     35.48 o
   3   5   1     3129.76     2998.94     36.83 o
   4   5   1    11784.58    12006.11     53.00 o
   5   5   1     9694.63    10571.54     53.90 o
   6   5   1     2469.14     2382.79     88.03 o
   7   5   1     5063.03     4935.71     49.63 o
   8   5   1     1756.51     1971.35     96.79 o
   9   5   1     8261.46     8352.07    160.34 o
  10   5   1     4972.07     4738.95     46.49 o
  11   5   1      127.03      126.88     13.18 o
  12   5   1     4048.41     4091.11     64.90 o
  13   5   1     2647.21     2624.37     30.32 o
  14   5   1      111.60      101.46     26.05 o
  15   5   1      178.11      202.12     23.80 o
  16   5   1      547.23      527.75     19.31 o
  17   5   1     1255.80     1224.82     28.75 o
  18   5   1     1030.84     1029.44     27.40 o
  19   5   1        5.09       -8.98     16.17 o
  20   5   1      554.27      574.01     19.31 o
  21   5   1      362.56      361.11     24.70 o
  22   5   1       37.57       60.19     22.91 o
  23   5   1       15.68       49.41     22.46 o
  24   5   1      108.63      154.96     23.80 o
  25   5   1       68.41       89.38     24.25 o
   1   6   1     8002.90     7585.62     41.77 o
   2   6   1     6101.33     5641.72     37.28 o
   3   6   1     7033.35     6795.12     46.26 o
   4   6   1     3576.85     3320.08     37.28 o
   5   6   1     7314.73     7184.98     44.91 o
   6   6   1     8006.83     7818.73     47.16 o
   7   6   1     4359.10     4367.17     25.39 o
   8   6   1     1234.11     1282.09     32.56 o
   9   6   1     5310.35     5065.88    166.86 o
  10   6   1     1724.55     1673.41     21.27 o
  11   6   1      233.95      295.90     17.94 o
  12   6   1     1912.86     1975.10     22.07 o
  13   6   1     1792.51     1740.44     46.04 o
  14   6   1       84.27       60.51     16.35 o
  15   6   1     1019.69      936.43     16.50 o
  16   6   1      435.28      429.38     24.70 o
  17   6   1      773.57      792.29     26.50 o
  18   6   1      284.18      248.38     23.80 o
  19   6   1      140.46      110.94     23.80 o
  20   6   1      208.21      257.36     23.36 o
  21   6   1      340.92      299.13     24.25 o
  22   6   1       37.91       76.80     22.91 o
  23   6   1      121.74      105.55     17.07 o
  24   6   1       79.90       80.85     23.80 o
   1   7   1     5459.62     5657.50     40.65 o
   2   7   1     7550.88     6386.40     37.28 o
   3   7   1       15.97       23.80     17.52 o
   4   7   1     2095.26     1939.86     30.54 o
   5   7   1      773.97      755.01     27.40 o
   6   7   1     5814.21     5530.33     35.03 o
   7   7   1     3559.43     3454.38     36.38 o
   8   7   1      901.49      863.71     27.85 o
   9   7   1     1229.79     1214.91     20.17 o
  10   7   1     2564.68     2740.89    112.96 o
  11   7   1        8.03       10.55     17.14 o
  12   7   1      729.48      780.33     39.08 o
  13   7   1      686.68      673.41     17.74 o
  14   7   1      422.79      451.80     18.86 o
  15   7   1      804.95      722.37     13.81 o
  16   7   1      417.86      405.40     28.52 o
  17   7   1      193.78      220.08     23.80 o
  18   7   1      339.60      347.19     24.25 o
  19   7   1       79.68       85.34     22.46 o
  20   7   1      260.92      212.00     24.25 o
  21   7   1      136.48       84.89     23.36 o
  22   7   1       39.40       76.80     22.46 o
  23   7   1      133.00      144.18     23.36 o
   1   8   1      563.86      614.00     21.78 o
   2   8   1     5232.48     5317.88     39.08 o
   3   8   1      351.15      369.20     19.31 o
   4   8   1     4523.34     4318.98     31.44 o
   5   8   1     1114.50     1093.67     21.56 o
   6   8   1     2061.02     2147.81     32.79 o
   7   8   1     1101.61     1047.86     28.30 o
   8   8   1      473.62      487.77     25.60 o
   9   8   1     1106.37     1197.42     27.85 o
  10   8   1     2925.12     2823.78     27.40 o
  11   8   1       61.29      108.69     16.62 o
  12   8   1     1662.66     1587.34     47.16 o
  13   8   1      207.51      217.09     24.48 o
  14   8   1      245.09      167.60     16.67 o
  15   8   1        1.70       18.78     12.29 o
  16   8   1      408.02      395.79     17.14 o
  17   8   1      187.15      184.85     27.85 o
  18   8   1      391.96      440.61     24.25 o
  19   8   1        4.65       27.40     15.27 o
  20   8   1      119.81      125.31     22.46 o
  21   8   1       69.81       28.30     22.46 o
  22   8   1       12.25       21.11     22.91 o
   1   9   1     3085.24     3098.13     39.75 o
   2   9   1      116.92      101.21     19.31 o
   3   9   1     1967.19     2101.10     30.09 o
   4   9   1      143.67      140.13     17.97 o
   5   9   1     2989.01     2991.31     33.24 o
   6   9   1      138.26       64.23     16.62 o
   7   9   1     1787.08     1966.36     29.64 o
   8   9   1       39.27       57.49     23.36 o
   9   9   1     1444.73     1502.84     28.75 o
  10   9   1      131.52      176.96     23.36 o
  11   9   1      144.94      152.71     17.07 o
  12   9   1       32.75       83.09     23.36 o
  13   9   1     1329.21     1300.28     28.30 o
  14   9   1       17.83        3.14     16.62 o
  15   9   1      365.79      398.39     23.80 o
  16   9   1       21.88       28.52     15.56 o
  17   9   1      252.49      233.64     16.84 o
  18   9   1       15.63       21.73     37.95 o
  19   9   1       17.34       14.82     15.72 o
  20   9   1        3.47       62.88     22.46 o
  21   9   1      216.26      231.31     24.70 o
   1  10   1      850.34      830.82     34.14 o
   2  10   1     1425.55     1313.15     16.93 o
   3  10   1       77.36       66.02     11.27 o
   4  10   1      698.52      690.34     25.60 o
   5  10   1      704.25      678.66     25.60 o
   6  10   1     1108.45     1054.59     20.66 o
   7  10   1      416.79      438.37     17.97 o
   8  10   1      321.10      251.52     24.25 o
   9  10   1      314.43      270.39     17.07 o
  10  10   1     1156.77     1251.77     27.40 o
  11  10   1      134.03       80.85     24.25 o
  12  10   1      525.13      536.28     25.15 o
  13  10   1      332.95      317.10     17.52 o
  14  10   1      239.04      312.16     23.36 o
  15  10   1       63.73      158.10     23.36 o
  16  10   1      145.34      157.20     23.80 o
  17  10   1       60.86       75.46     22.91 o
  18  10   1      125.27      162.14     16.17 o
  19  10   1        6.50      -16.17     16.17 o
   1  11   1      272.91      241.22     16.20 o
   2  11   1     1235.16     1212.80    100.38 o
   3  11   1      141.46      170.09     50.98 o
   4  11   1      463.24      463.35     14.24 o
   5  11   1      114.21       87.58     16.62 o
   6  11   1      709.35      737.05     19.76 o
   7  11   1      126.29      106.45     15.72 o
   8  11   1       84.92       96.57     16.62 o
   9  11   1      188.16      173.37     23.36 o
  10  11   1      772.43      746.48     26.05 o
  11  11   1        2.19       -6.29     22.91 o
  12  11   1      249.15      322.04     23.80 o
  13  11   1      128.97      150.46     16.17 o
  14  11   1      125.94      128.90     16.62 o
  15  11   1       86.08      106.90     16.62 o
  16  11   1       90.17       78.60     23.36 o
  17  11   1       27.14       27.85     24.25 o
  18  11   1      100.92      131.60     23.36 o
   1  12   1      715.43      733.70     43.57 o
   2  12   1       82.01       84.95     13.04 o
   3  12   1       98.62       98.70     12.96 o
   4  12   1       74.56       66.79     11.68 o
   5  12   1      359.26      416.09     58.61 o
   6  12   1      130.76      137.09     19.31 o
   7  12   1      587.75      652.61     25.15 o
   8  12   1        5.78       51.65     22.01 o
   9  12   1      359.28      419.50     17.97 o
  10  12   1       58.10       77.70     16.17 o
  11  12   1        5.06       41.77     16.62 o
  12  12   1       18.37       -7.64     15.27 o
  13  12   1      215.55      217.39     17.07 o
  14  12   1        8.41       18.41     16.17 o
  15  12   1      131.05       91.63     17.07 o
  16  12   1       23.01      -17.52     17.52 o
  17  12   1       76.69       48.06     17.07 o
   1  13   1       87.83      140.33     47.83 o
   2  13   1      220.04      195.54     27.85 o
   3  13   1       71.60      121.42     64.00 o
   4  13   1      313.78      328.67     40.87 o
   5  13   1      211.26      258.19     16.82 o
   6  13   1       79.75      122.70     42.89 o
   7  13   1       24.58       24.91     12.70 o
   8  13   1       33.20       82.76     18.86 o
   9  13   1       68.10      121.27     22.91 o
  10  13   1      110.46       75.01     23.36 o
  11  13   1        7.24       24.70     15.72 o
  12  13   1       86.31       83.09     16.62 o
  13  13   1       54.12       66.92     23.36 o
  14  13   1       10.78       -7.64     23.36 o
   1  14   1      128.27      202.98     85.56 o
   2  14   1      137.98      178.85     16.35 o
   3  14   1        8.76       23.40     13.45 o
   4  14   1       73.98      138.22     35.48 o
   5  14   1       25.14       33.47     12.88 o
   6  14   1       57.95       70.91     14.60 o
   7  14   1      101.37      118.63     13.21 o
   8  14   1        5.10       26.83     16.02 o
   9  14   1       43.50       80.59     18.64 o
  10  14   1       55.74       55.45     16.35 o
  11  14   1        0.86       13.47     16.17 o
   1  15   1       62.86       93.63     16.35 o
   2  15   1       46.56       95.51     32.11 o
   3  15   1        5.95       28.99     45.14 o
   4  15   1       32.59       71.11     16.20 o
   5  15   1       31.94       88.09     35.26 o
   6  15   1       50.48       24.73     37.95 o
   7  15   1       34.31       56.28     22.68 o
   0   0   2      971.27      948.60     60.63 o
  14   0   2     9290.51    10000.22     53.90 o
  16   0   2      905.10      878.08     27.40 o
  18   0   2     1192.97     1218.08     27.85 o
  20   0   2      278.22      319.79     23.36 o
  22   0   2       16.06       64.23     21.56 o
  24   0   2      415.48      426.69     26.05 o
  26   0   2       11.84       25.60     22.91 o
   0   1   2     4115.12     3999.19     71.41 o
   2   1   2      514.22      504.84     35.03 o
   4   1   2    31911.84    32064.95    112.29 o
   5   1   2     8045.21     7511.59     47.58 o
   6   1   2    10081.44     9762.18     77.25 o
   7   1   2     4912.66     4856.61     53.45 o
   8   1   2    18042.75    18702.87     91.18 o
   9   1   2     1589.71     1720.68     36.83 o
  10   1   2     1984.64     2013.52     34.58 o
  11   1   2      207.77      180.11     26.05 o
  12   1   2     3475.09     3536.12     38.63 o
  13   1   2     3054.35     2786.95     35.93 o
  14   1   2     2430.91     2495.00     29.19 o
  15   1   2     1297.94     1294.44     29.64 o
  16   1   2      546.86      539.87     26.50 o
  17   1   2     1372.68     1370.79     28.75 o
  18   1   2      331.25      337.95     29.87 o
  19   1   2     2657.78     2638.10     23.96 o
  20   1   2       39.72       15.01     13.21 o
  21   1   2      247.30      285.44     13.78 o
  22   1   2       34.34       13.34     15.72 o
  23   1   2      536.25      526.64     23.80 o
  24   1   2      113.63      155.98     23.80 o
  25   1   2      357.37      371.96     31.22 o
  26   1   2       16.50        6.53     24.70 o
   0   2   2    12196.79    13267.76     85.34 o
   1   2   2    24504.96    23877.54    908.85 o
   4   2   2      766.41     1027.22     24.92 o
   5   2   2     2419.94     2234.75     27.28 o
   6   2   2     5306.41     5821.57     45.36 o
   7   2   2    21779.97    21475.44     77.48 o
   8   2   2     7907.26     8500.86     99.71 o
   9   2   2     1177.24     1239.64     33.24 o
  10   2   2     3501.81     3519.05     40.42 o
  11   2   2      306.09      324.28     26.05 o
  12   2   2     2360.86     2598.31     35.48 o
  13   2   2     2163.33     2188.69     33.69 o
  14   2   2     5602.87     5691.12     44.47 o
  15   2   2     2331.83     2346.34     33.69 o
  16   2   2      338.29      410.97     24.70 o
  17   2   2      453.34      538.97     24.70 o
  18   2   2       65.66       59.29     23.36 o
  19   2   2     3239.35     3182.65     35.93 o
  20   2   2      185.06      180.11     17.07 o
  21   2   2      112.15      147.96     26.05 o
  22   2   2      339.04      359.64     17.15 o
  23   2   2      470.54      428.53     14.86 o
  24   2   2       24.91       64.25     16.04 o
  25   2   2      203.71      245.52     17.74 o
  26   2   2       18.12       38.85     28.97 o
   0   3   2    17019.29    19842.80     86.69 o
   1   3   2      727.72      700.22     27.63 o
   2   3   2     4762.50     4399.83     50.75 o
   3   3   2      546.27      659.35     27.85 o
   4   3   2     8962.89    10775.00     61.98 o
   5   3   2     5708.11     6205.98    270.16 o
   6   3   2     9947.40     8878.75    150.46 o
   7   3   2    11964.53    12113.45     56.82 o
   8   3   2    25359.95    25371.78    460.60 o
   9   3   2     3186.36     3320.60     54.35 o
  10   3   2     5649.27     5748.07     33.69 o
  11   3   2     7231.80     7068.20     49.86 o
  12   3   2     9613.87     8996.38     49.41 o
  13   3   2      515.66      491.37     27.40 o
  14   3   2     9907.65     9709.18     53.45 o
  15   3   2      758.27      769.39     27.40 o
  16   3   2       29.05       47.61     23.36 o
  17   3   2      352.67      286.11     24.25 o
  18   3   2      365.50      380.88     25.15 o
  19   3   2       87.68       80.40     23.36 o
  20   3   2       69.79       74.56     23.36 o
  21   3   2        5.37        8.53     22.91 o
  22   3   2      113.45      141.93     22.91 o
  23   3   2       21.73       29.46     26.50 o
  24   3   2       80.41       90.50     17.97 o
  25   3   2       28.43       38.63     16.20 o
   0   4   2    21155.46    19152.46     75.01 o
   1   4   2     8892.61     8076.25     80.17 o
   2   4   2     1328.61     1420.20     36.38 o
   3   4   2    28138.21    27312.54     85.34 o
   4   4   2    20476.54    20627.46     74.11 o
   5   4   2     8777.57     8920.03     52.55 o
   6   4   2      825.83      768.44     34.58 o
   7   4   2     2425.40     2253.42     75.46 o
   8   4   2     4710.75     4797.33     93.87 o
   9   4   2     5891.98     5746.24    159.67 o
  10   4   2     2066.57     2066.68     39.30 o
  11   4   2     4035.10     4004.09    120.15 o
  12   4   2     2149.94     2198.46     20.50 o
  13   4   2     1670.95     1584.14     31.89 o
  14   4   2      617.59      651.71     27.85 o
  15   4   2      111.15       84.44     23.80 o
  16   4   2     1303.16     1254.46     23.36 o
  17   4   2     1531.59     1398.64     29.64 o
  18   4   2      688.90      713.69     26.50 o
  19   4   2     1545.93     1666.33     30.54 o
  20   4   2      241.12      246.13     24.70 o
  21   4   2       78.34       85.34     16.62 o
  22   4   2      162.38      193.13     22.91 o
  23   4   2      203.53      230.41     23.80 o
  24   4   2        4.10       38.63     22.91 o
  25   4   2      215.32      156.81     29.87 o
   0   5   2    24730.47    23641.67     72.31 o
   1   5   2     9118.21     8311.44    334.61 o
   2   5   2     1222.17     1355.97     32.79 o
   3   5   2    12805.94    12983.45     58.39 o
   4   5   2     2779.17     2873.63     36.83 o
   5   5   2     1615.06     1587.28     32.34 o
   6   5   2     8205.46     8811.34     50.30 o
   7   5   2     4703.84     4505.95     84.44 o
   8   5   2     3085.36     3177.86    128.90 o
   9   5   2     1288.08     1253.05     18.02 o
  10   5   2      211.51      198.14     15.50 o
  11   5   2     1655.35     1602.08     68.94 o
  12   5   2      467.21      548.13     31.66 o
  13   5   2      233.73      245.94     36.83 o
  14   5   2     1005.19     1020.27     23.58 o
  15   5   2     1231.62     1202.36     28.75 o
  16   5   2     2394.77     2358.01     33.69 o
  17   5   2      131.42      194.48     23.80 o
  18   5   2       93.87       85.34     22.91 o
  19   5   2      742.29      777.47     26.50 o
  20   5   2      585.35      506.64     25.60 o
  21   5   2       34.06       44.47     23.36 o
  22   5   2      379.07      289.70     18.86 o
  23   5   2      221.54      209.75     23.80 o
  24   5   2       58.36       82.64     17.07 o
  25   5   2       67.29       62.43     23.80 o
   0   6   2     4029.75     3286.85     35.48 o
   1   6   2      674.29      562.99     37.73 o
   2   6   2     1129.89     1152.51     30.54 o
   3   6   2       83.94      125.76     18.86 o
   4   6   2     2233.56     2363.85     32.79 o
   5   6   2     9062.65     9113.61     48.51 o
   6   6   2      512.32      529.09     20.66 o
   7   6   2     3406.58     3284.60     29.64 o
   8   6   2     9016.16     9384.45     47.61 o
   9   6   2     3076.74     3085.05    208.85 o
  10   6   2      509.81      541.66     44.24 o
  11   6   2     8139.09     8146.66    444.43 o
  12   6   2      723.79      802.13     26.72 o
  13   6   2      654.67      707.36     18.56 o
  14   6   2     1386.61     1320.47     83.77 o
  15   6   2     1293.27     1186.04     55.69 o
  16   6   2       39.04      103.30     22.91 o
  17   6   2      466.86      468.91     18.41 o
  18   6   2      194.12      214.24     23.36 o
  19   6   2       34.69       44.02     22.01 o
  20   6   2       65.22       92.07     15.72 o
  21   6   2        2.07        9.43     15.27 o
  22   6   2        9.64       39.08     22.91 o
  23   6   2       16.99       46.71     22.91 o
  24   6   2       51.81       22.91     24.25 o
   0   7   2    12732.75    11578.07     47.61 o
   1   7   2      396.80      373.46     23.13 o
   2   7   2     3042.28     2813.11    127.56 o
   3   7   2     4117.79     3588.22     30.09 o
   4   7   2     5435.34     5471.94     39.97 o
   5   7   2     3387.07     3133.24     34.58 o
   6   7   2     2889.98     3111.23     33.24 o
   7   7   2      316.81      309.01     25.15 o
   8   7   2      825.16      930.63     27.40 o
   9   7   2      793.05      811.16     26.95 o
  10   7   2      371.63      324.28     19.31 o
  11   7   2     2591.26     2406.70    156.98 o
  12   7   2      573.68      575.23     30.99 o
  13   7   2      537.76      536.08     17.46 o
  14   7   2       49.45       41.56     20.89 o
  15   7   2      190.06      235.72     18.86 o
  16   7   2      860.03      857.54    107.35 o
  17   7   2      296.65      286.55     24.70 o
  18   7   2      260.98      300.03     23.80 o
  19   7   2      311.48      245.23     23.80 o
  20   7   2      201.79      187.74     17.07 o
  21   7   2       11.77        1.35     22.01 o
  22   7   2      304.83      228.62     18.41 o
  23   7   2       39.84       52.10     23.36 o
   0   8   2    12094.84    12151.63     47.16 o
   1   8   2      389.10      468.23     22.91 o
   2   8   2     2480.89     2386.68    111.16 o
   3   8   2      242.74      247.91    130.03 o
   4   8   2     3744.99     3765.64     35.48 o
   5   8   2     1065.96     1002.04     21.56 o
   6   8   2     4326.69     4212.09     31.44 o
   7   8   2     2256.19     2337.80     32.34 o
   8   8   2      355.93      374.59     25.60 o
   9   8   2      611.68      567.72     19.76 o
  10   8   2       27.08       57.94     23.80 o
  11   8   2      531.85      506.19     19.76 o
  12   8   2       81.88      117.23     23.36 o
  13   8   2        7.32       17.07     15.72 o
  14   8   2      393.04      374.24     23.36 o
  15   8   2      236.29      254.94     22.91 o
  16   8   2      763.31      770.09     37.50 o
  17   8   2       47.62       59.44     24.93 o
  18   8   2       83.96      156.75     22.91 o
  19   8   2       98.49       92.97     22.91 o
  20   8   2      217.94      226.37     24.25 o
  21   8   2        3.39       21.56     22.91 o
  22   8   2      374.10      368.75     26.05 o
   0   9   2      540.37      489.12     18.41 o
   1   9   2       40.91       -1.96     31.89 o
   2   9   2      532.17      553.60     17.46 o
   3   9   2      120.99      138.20     14.37 o
   4   9   2       56.53       82.64     23.80 o
   5   9   2     3672.54     3968.65     35.03 o
   6   9   2      154.66      148.22     17.07 o
   7   9   2     1450.30     1516.32     29.19 o
   8   9   2      149.47      150.46     17.52 o
   9   9   2     1307.93     1476.34     28.75 o
  10   9   2       35.44       79.05     25.15 o
  11   9   2     4122.86     4181.54     31.44 o
  12   9   2      107.35      173.82     23.36 o
  13   9   2      111.98      118.57     23.36 o
  14   9   2       43.14       75.46     22.01 o
  15   9   2      576.02      527.75     18.41 o
  16   9   2        9.82      -16.17     16.17 o
  17   9   2      340.65      264.10     24.70 o
  18   9   2        1.78      107.79     22.46 o
   0  10   2     3953.30     4093.51     34.58 o
   1  10   2       17.81       14.35     33.91 o
   2  10   2      495.94      491.54     17.31 o
   3  10   2       17.29       46.94     12.96 o
   4  10   2     1192.75     1288.65     19.76 o
   5  10   2      351.05      373.24     23.80 o
   6  10   2      960.28      873.14     26.05 o
   7  10   2      306.93      251.52     17.52 o
   8  10   2       49.24        7.19     15.72 o
   9  10   2      560.68      489.12     18.41 o
  10  10   2        0.83       13.92     22.91 o
  11  10   2      741.34      824.63     26.05 o
  12  10   2       35.86        1.80     22.91 o
  13  10   2       43.84       54.35     15.72 o
  14  10   2       89.10      102.85     16.62 o
  15  10   2      142.43       99.71     16.62 o
  16  10   2      333.03      339.10     17.52 o
  17  10   2       89.89       49.86     17.07 o
  18  10   2       65.27       87.58     15.72 o
  19  10   2        4.20       18.86     16.17 o
   0  11   2     2608.47     2666.58     26.05 o
   1  11   2        2.09       41.83     36.83 o
   2  11   2      317.89      338.21     62.88 o
   3  11   2      102.56      102.36     15.50 o
   4  11   2      893.31      930.80     49.41 o
   5  11   2      329.58      322.66     22.46 o
   6  11   2      710.91      727.64     80.40 o
   7  11   2       21.98       -0.90     22.46 o
   8  11   2       59.90       83.99     22.91 o
   9  11   2       47.42       42.22     22.46 o
  10  11   2        7.91      -12.58     22.46 o
  11  11   2      378.17      353.93     24.25 o
  12  11   2       28.88        7.19     22.91 o
  13  11   2       39.06      122.62     22.91 o
  14  11   2       15.86       12.58     22.46 o
  15  11   2       38.82       44.91     22.46 o
  16  11   2      220.58      253.32     23.80 o
  17  11   2       20.94       64.23     22.91 o
  18  11   2       48.33       37.73     24.25 o
   0  12   2       27.94       79.05     21.56 o
   1  12   2       44.22      106.51     40.20 o
   2  12   2        0.89        6.53     12.55 o
   3  12   2       28.41        2.47     16.39 o
   4  12   2       22.14       37.12     12.63 o
   5  12   2      610.69      655.74     43.79 o
   6  12   2        3.55       -7.91     13.12 o
   7  12   2      251.66      272.49     34.14 o
   8  12   2      122.99      112.29     22.91 o
   9  12   2      330.45      354.82     23.80 o
  10  12   2       16.79       96.57     22.91 o
  11  12   2      688.49      602.75     19.76 o
  12  12   2       41.93       69.62     16.17 o
  13  12   2       47.22       53.45     16.62 o
  14  12   2       37.57       82.64     22.46 o
  15  12   2      120.90      179.66     23.80 o
  16  12   2        0.54       67.37     22.91 o
   0  13   2      734.78      673.27     24.70 o
   1  13   2       57.49       83.64     30.54 o
   2  13   2      109.82      109.20     11.27 o
   3  13   2       79.44       75.44     12.96 o
   4  13   2       57.73       71.53     16.04 o
   5  13   2      115.50      183.10     67.15 o
   6  13   2      233.00      237.63     13.45 o
   7  13   2      104.51      122.30     19.09 o
   8  13   2       86.15       74.98     42.67 o
   9  13   2       16.08       31.66     22.68 o
  10  13   2        3.08        5.18     31.44 o
  11  13   2       87.91       76.35     16.62 o
  12  13   2        2.13       47.61     22.01 o
  13  13   2        0.86      110.94     22.46 o
  14  13   2       38.67       60.63     23.36 o
   0  14   2      264.01      295.99     17.07 o
   1  14   2       33.68        3.85     17.07 o
   2  14   2       33.77       52.75     18.41 o
   3  14   2      162.80      180.04     39.08 o
   4  14   2      122.67      155.31     16.51 o
   5  14   2       62.68       71.02     35.48 o
   6  14   2       73.43      108.27     23.13 o
   7  14   2        0.35       39.60     11.42 o
   8  14   2       11.53       -8.78     16.04 o
   9  14   2       29.68       61.79     30.99 o
  10  14   2        3.00       44.02     16.20 o
  11  14   2       27.98       37.28     11.75 o
   0  15   2        0.17       37.73     16.62 o
   1  15   2        4.98       42.83     13.47 o
   2  15   2        9.08       50.01     14.15 o
   3  15   2        8.70       23.59     18.19 o
   4  15   2       30.12       56.13     11.27 o
   5  15   2       53.01       39.52     16.82 o
   6  15   2       11.47        9.65     13.54 o
   7  15   2       13.70       14.98     13.87 o
  14   0   3     2781.34     2780.21     35.48 o
  16   0   3     2568.04     2401.58     33.69 o
  18   0   3     1985.57     1981.18     31.44 o
  20   0   3      633.19      608.59     25.60 o
  22   0   3       18.84        6.74     22.01 o
  24   0   3      404.99      425.79     30.54 o
  26   0   3      130.19      141.03     24.25 o
   1   1   3    30463.69    29975.52    124.41 o
   2   1   3    11264.29    11117.57     87.36 o
   3   1   3    16549.24    18095.17     83.54 o
   4   1   3     6345.26     5836.33    220.75 o
   5   1   3    20498.40    21311.51     79.95 o
   6   1   3     5930.99     5550.54     69.17 o
   7   1   3    20649.67    21891.80    112.29 o
   8   1   3     3151.65     2981.43     50.30 o
   9   1   3    11340.40    11104.22     70.52 o
  10   1   3      908.63      743.78     29.64 o
  11   1   3      740.78      799.03     34.14 o
  12   1   3     5935.48     5768.83     47.61 o
  13   1   3     5667.61     5634.98     46.26 o
  14   1   3     1501.53     1576.05     30.99 o
  15   1   3     3938.92     4010.87     39.52 o
  16   1   3      271.46      263.65     25.15 o
  17   1   3     1764.78     1787.15     30.99 o
  18   1   3      230.07      271.46     17.31 o
  19   1   3      149.72      141.92     16.35 o
  20   1   3      190.13      224.45     33.91 o
  21   1   3     1022.71     1055.42     19.53 o
  22   1   3       24.37       52.67     16.35 o
  23   1   3      459.67      484.75     34.58 o
  24   1   3       63.66       81.47     20.66 o
  25   1   3       60.24       92.72     28.07 o
  26   1   3       14.21       37.04     16.51 o
   2   2   3    19273.34    18611.44    311.93 o
   3   2   3     4112.46     4031.98     42.22 o
   4   2   3     3487.14     2962.11     36.83 o
   5   2   3    10674.77    10756.94    464.42 o
   6   2   3     8704.56     8723.66    143.50 o
   7   2   3     8526.19     8890.94    116.78 o
   8   2   3      145.21      149.88     22.01 o
   9   2   3    12215.04    12252.24     72.31 o
  10   2   3     6446.86     6325.77     53.00 o
  11   2   3      674.19      653.51     28.30 o
  12   2   3      558.12      443.31     27.85 o
  13   2   3     7447.03     7111.77     50.75 o
  14   2   3      612.65      577.60     27.85 o
  15   2   3     1051.77      955.33     29.64 o
  16   2   3     1372.54     1395.94     30.54 o
  17   2   3     2041.62     1823.98     26.95 o
  18   2   3     1060.20     1106.25     28.30 o
  19   2   3      118.52       89.83     23.36 o
  20   2   3      276.06      305.42     23.80 o
  21   2   3      819.11      845.49     24.25 o
  22   2   3       57.37       93.16     38.85 o
  23   2   3      245.79      241.98     18.45 o
  24   2   3      173.32      156.13     22.91 o
  25   2   3      125.92      104.24     20.21 o
  26   2   3       80.92       69.34     17.74 o
   1   3   3     7682.26     7867.52     55.47 o
   2   3   3    25770.55    26087.75    690.34 o
   3   3   3     2661.68     3188.03     42.22 o
   4   3   3     6295.06     7009.81     46.26 o
   5   3   3    10960.45    11404.25     59.29 o
   6   3   3    27618.89    29883.00     84.44 o
   7   3   3     1784.87     1606.67     68.72 o
   8   3   3     1084.90     1269.30     37.95 o
   9   3   3     3294.36     3462.90    107.35 o
  10   3   3    14834.56    15312.28    181.01 o
  11   3   3      348.68      399.29     27.40 o
  12   3   3     3534.04     3498.84     39.52 o
  13   3   3     3606.26     3523.55     39.97 o
  14   3   3      638.45      640.03     27.85 o
  15   3   3      506.86      501.70     26.05 o
  16   3   3     1640.80     1678.46     30.99 o
  17   3   3      586.62      502.59     26.05 o
  18   3   3     1647.35     1641.63     30.54 o
  19   3   3       10.30      -22.01     22.01 o
  20   3   3      969.89     1027.20     27.85 o
  21   3   3      325.06      344.49     24.70 o
  22   3   3      124.69      145.97     22.91 o
  23   3   3       34.72       43.58     11.27 o
  24   3   3      253.99      257.52     18.77 o
  25   3   3       46.92       32.69     14.61 o
   1   4   3    27017.60    27158.90    244.56 o
   2   4   3    17399.83    19331.25    218.96 o
   3   4   3    12034.98    11294.21     53.90 o
   4   4   3      525.66      506.19     30.54 o
   5   4   3     5829.54     6107.93     44.47 o
   6   4   3     9347.21     9690.31     47.16 o
   7   4   3     4413.00     4412.53    307.22 o
   8   4   3     1723.95     1931.02     20.67 o
   9   4   3     2938.90     2842.40     97.91 o
  10   4   3     8228.64     8607.88    350.33 o
  11   4   3        7.01       13.72     14.37 o
  12   4   3      943.92      981.51     51.88 o
  13   4   3     4367.70     4455.97     41.77 o
  14   4   3      558.86      618.47     26.50 o
  15   4   3     2143.73     2078.20     33.24 o
  16   4   3     1062.79     1081.54     28.75 o
  17   4   3      655.21      624.76     26.50 o
  18   4   3      176.62      161.24     23.36 o
  19   4   3       62.66       94.32     23.36 o
  20   4   3      461.70      520.56     25.15 o
  21   4   3      810.70      798.58     27.40 o
  22   4   3      109.83      131.15     22.91 o
  23   4   3      181.71      155.85     24.70 o
  24   4   3      113.23      138.34     24.25 o
  25   4   3        6.36       29.29     16.67 o
   1   5   3     3714.25     3383.48     28.97 o
   2   5   3    11462.86     9910.09    124.86 o
   3   5   3     2733.79     2744.28     30.09 o
   4   5   3    18682.67    16722.59     62.88 o
   5   5   3    10040.64     9758.59     51.20 o
   6   5   3     2513.80     2437.96     27.40 o
   7   5   3     2648.89     2754.61     33.69 o
   8   5   3      614.42      673.27     26.95 o
   9   5   3     3855.76     3745.64    113.86 o
  10   5   3     3408.71     3227.36     22.76 o
  11   5   3      345.03      430.53     35.71 o
  12   5   3     1732.16     1833.84     19.63 o
  13   5   3     1215.30     1347.22     47.83 o
  14   5   3      185.42      201.80     22.01 o
  15   5   3      138.96      131.60     24.25 o
  16   5   3      859.79      742.89     27.85 o
  17   5   3      732.96      744.68     26.50 o
  18   5   3      988.54      859.66     26.95 o
  19   5   3       53.44       70.52     22.91 o
  20   5   3      253.23      262.75     24.70 o
  21   5   3      370.11      350.78     23.80 o
  22   5   3       37.73       82.64     27.85 o
  23   5   3       23.34       30.54     22.46 o
  24   5   3      147.42      126.21     24.70 o
   1   6   3     4350.81     4290.24     24.87 o
   2   6   3     3470.24     3269.07     40.42 o
   3   6   3      913.73     1025.85     30.09 o
   4   6   3     2089.65     2202.16     26.50 o
   5   6   3     4079.88     3805.61     30.99 o
   6   6   3     1365.73     1484.43     29.19 o
   7   6   3     6303.56     6300.16     40.87 o
   8   6   3      934.62      959.37     27.85 o
   9   6   3     3690.57     3626.85     29.19 o
  10   6   3     2691.10     2729.91     32.34 o
  11   6   3      402.85      425.09     52.10 o
  12   6   3     1529.88     1474.04     39.97 o
  13   6   3     1608.79     1533.48     18.42 o
  14   6   3      414.42      351.48     17.46 o
  15   6   3     1478.27     1484.86     34.36 o
  16   6   3      416.49      481.48     24.70 o
  17   6   3      450.81      421.75     24.70 o
  18   6   3      370.52      364.71     24.25 o
  19   6   3      105.24       83.09     23.36 o
  20   6   3      102.24      120.82     22.91 o
  21   6   3      267.23      234.90     24.25 o
  22   6   3       20.83        1.35     22.91 o
  23   6   3       91.74       97.91     23.80 o
  24   6   3       55.07       31.44     29.19 o
   1   7   3     6758.79     6183.15    293.07 o
   2   7   3     6041.76     6201.77    104.43 o
   3   7   3     1290.12     1190.09     67.82 o
   4   7   3     1825.79     1929.08     25.15 o
   5   7   3      312.62      309.91     18.41 o
   6   7   3     3884.79     3994.25     35.48 o
   7   7   3     3545.24     3703.20     35.03 o
   8   7   3      411.60      374.59     25.15 o
   9   7   3      921.70     1006.09     21.56 o
  10   7   3     3020.17     3280.56     33.24 o
  11   7   3       40.49       13.03     17.52 o
  12   7   3      754.88      754.12     25.60 o
  13   7   3      679.41      660.34     32.11 o
  14   7   3      885.88      841.54     64.00 o
  15   7   3      863.34      800.50     20.89 o
  16   7   3      450.04      463.99     27.17 o
  17   7   3       55.07      110.94     22.91 o
  18   7   3      345.45      371.44     24.70 o
  19   7   3      115.53      152.26     22.91 o
  20   7   3      142.85      116.33     23.36 o
  21   7   3      135.72      135.19     16.62 o
  22   7   3       25.44       -2.25     23.36 o
  23   7   3       95.61       60.63     24.70 o
   1   8   3     3803.07     3517.04    175.17 o
   2   8   3     5024.40     4807.34     24.55 o
   3   8   3      580.91      591.23     39.30 o
   4   8   3     3795.71     3357.05    156.53 o
   5   8   3      948.57      973.75     26.95 o
   6   8   3     2442.20     2451.44     26.05 o
   7   8   3      182.53      161.69     24.25 o
   8   8   3      368.72      350.33     18.41 o
   9   8   3      793.95      827.78     26.50 o
  10   8   3     1570.09     1511.37     22.46 o
  11   8   3       52.90       16.17     24.25 o
  12   8   3     1162.88     1247.73     26.50 o
  13   8   3      835.11      913.56     26.05 o
  14   8   3      339.50      283.41     17.97 o
  15   8   3       70.76       63.33     16.17 o
  16   8   3      296.30      223.67     16.62 o
  17   8   3      153.76      148.67     17.07 o
  18   8   3      534.96      444.65     25.15 o
  19   8   3        0.20       19.31     22.01 o
  20   8   3      230.43      215.14     23.80 o
  21   8   3       52.02       39.08     23.36 o
  22   8   3        4.46      -17.52     23.80 o
   1   9   3     3163.69     2835.94     18.58 o
   2   9   3       14.57        8.20     52.55 o
   3   9   3      968.14      939.24     35.71 o
   4   9   3      283.69      248.32     19.54 o
   5   9   3     2149.52     1851.83    114.53 o
   6   9   3       27.85       44.47     16.62 o
   7   9   3     1808.82     1873.84     29.19 o
   8   9   3        5.59        4.04     24.25 o
   9   9   3     2558.19     2369.69     25.15 o
  10   9   3      145.05      138.79     17.07 o
  11   9   3        2.51       49.41     22.91 o
  12   9   3       65.30      121.27     22.46 o
  13   9   3     1213.89     1328.12     27.40 o
  14   9   3        2.77        1.35     23.36 o
  15   9   3      568.03      630.60     24.70 o
  16   9   3        1.91      -10.78     22.91 o
  17   9   3      273.37      261.85     23.80 o
  18   9   3       27.47       18.41     23.36 o
   1  10   3      715.60      706.03     15.19 o
   2  10   3     1725.75     1791.07    111.39 o
   3  10   3      489.84      563.65     36.83 o
   4  10   3     1320.06     1307.47     57.49 o
   5  10   3      329.89      300.48     31.22 o
   6  10   3      475.94      455.97     14.11 o
   7  10   3      251.40      309.91     23.80 o
   8  10   3       51.24      106.90     22.01 o
   9  10   3      616.09      721.33     25.15 o
  10  10   3      414.26      435.67     17.52 o
  11  10   3        3.85       15.72     15.72 o
  12  10   3      410.39      325.18     18.41 o
  13  10   3      203.37      275.78     23.80 o
  14  10   3       87.01      150.01     22.46 o
  15  10   3      138.37      114.53     23.80 o
  16  10   3      103.31       89.38     23.36 o
  17  10   3       43.05       46.26     23.36 o
  18  10   3      138.47      132.95     24.25 o
  19  10   3       12.65      -23.36     23.36 o
   1  11   3      346.87      347.58     12.54 o
   2  11   3     1122.29     1205.10     37.50 o
   3  11   3       13.08      -21.11     30.09 o
   4  11   3      638.51      619.01     27.40 o
   5  11   3      121.53      124.98     13.21 o
   6  11   3      288.22      294.98     16.51 o
   7  11   3      265.25      307.56     16.82 o
   8  11   3      144.81      127.11     17.07 o
   9  11   3      131.51      167.53     17.07 o
  10  11   3      461.10      470.26     18.41 o
  11  11   3        0.81      -15.72     15.72 o
  12  11   3      262.17      418.60     23.80 o
  13  11   3       72.01      138.79     23.36 o
  14  11   3       82.64      115.43     23.36 o
  15  11   3       55.46       84.44     23.36 o
  16  11   3       89.74       85.34     23.80 o
  17  11   3       15.41       23.80     16.62 o
  18  11   3      107.67       67.37     17.52 o
   1  12   3      660.40      697.25     45.14 o
   2  12   3       42.24       67.25     46.94 o
   3  12   3      219.98      204.59     44.02 o
   4  12   3       19.69       55.14     16.04 o
   5  12   3      244.86      273.39     23.36 o
   6  12   3       39.87       10.11     15.88 o
   7  12   3      384.95      358.00     39.97 o
   8  12   3       28.44       43.32     13.12 o
   9  12   3      267.43      225.75     31.44 o
  10  12   3       33.80       87.13     22.01 o
  11  12   3       18.18       66.02     22.91 o
  12  12   3       13.69       35.93     16.17 o
  13  12   3      217.20      176.51     17.52 o
  14  12   3        7.74       -8.53     22.91 o
  15  12   3       90.40      171.57     23.36 o
  16  12   3        1.44       -1.80     22.91 o
   1  13   3      118.65      143.74     50.30 o
   2  13   3      247.37      202.64     45.81 o
   3  13   3       61.27       59.50     34.58 o
   4  13   3      234.09      269.27     16.35 o
   5  13   3      107.39      157.31     22.46 o
   6  13   3      170.15      129.31     11.59 o
   7  13   3       48.75       83.98     16.20 o
   8  13   3       35.00       27.53     45.14 o
   9  13   3       87.50       81.39     16.51 o
  10  13   3      147.64      142.14     31.22 o
  11  13   3        5.61       36.88     23.80 o
  12  13   3       71.55       35.38     39.08 o
  13  13   3       55.77       88.03     22.91 o
  14  13   3       16.33       13.92     22.46 o
   1  14   3       68.33       55.50     14.15 o
   2  14   3      129.14      123.37     16.84 o
   3  14   3       10.77       32.53     31.89 o
   4  14   3       31.89       32.51     49.41 o
   5  14   3       41.80       78.63     35.26 o
   6  14   3      102.95       86.81     13.69 o
   7  14   3      101.80       91.34     19.31 o
   8  14   3       29.38      -16.82     16.82 o
   9  14   3       38.23       79.31     16.04 o
  10  14   3       67.55       87.56     13.92 o
  11  14   3        0.39       -4.38     13.21 o
   1  15   3       47.31       -2.72     21.33 o
   2  15   3       54.51       78.66     13.54 o
   3  15   3       19.94       67.50     17.97 o
   4  15   3       36.28       46.15     16.51 o
   5  15   3       18.22       56.96     22.68 o
   6  15   3       29.73       74.21     54.35 o
   2   0   4     1283.94     1169.57     56.59 o
  14   0   4     1060.61     1098.16     29.19 o
  16   0   4     4800.74     4791.93     42.67 o
  18   0   4      652.28      643.18     26.50 o
  20   0   4     1356.18     1424.24     30.09 o
  22   0   4     1740.69     1704.96     32.79 o
  24   0   4       68.86       90.73     22.46 o
  26   0   4      197.38      185.50     24.70 o
   0   1   4    24391.24    23481.78    109.14 o
   1   1   4      338.24      382.78     28.74 o
   2   1   4    13261.14    12776.39    208.40 o
   3   1   4     4086.17     4403.80     35.86 o
   4   1   4     7926.22     6895.73     48.96 o
   6   1   4     3418.31     3795.28     83.09 o
   8   1   4     1410.06     1284.11     38.18 o
   9   1   4    15464.48    15474.86     92.52 o
  10   1   4        1.62        3.59     26.05 o
  11   1   4    20295.54    19700.87     92.52 o
  12   1   4      546.67      591.08     29.64 o
  13   1   4     1525.51     1413.01     31.89 o
  14   1   4      348.13      343.15     25.60 o
  15   1   4     3250.78     3325.02     39.08 o
  16   1   4      970.31      906.38     28.75 o
  17   1   4     1781.37     1830.27     31.89 o
  18   1   4      323.16      371.77     17.62 o
  19   1   4       60.42       62.08     16.35 o
  20   1   4      278.69      286.68     39.30 o
  21   1   4       31.63       39.97     22.46 o
  22   1   4      339.85      364.58     21.56 o
  23   1   4        3.21       26.87     16.04 o
  24   1   4       19.45       15.11     15.87 o
  25   1   4       96.13       51.48     16.67 o
  26   1   4       74.09       34.14     24.25 o
   0   2   4    16813.39    17737.21     85.79 o
   1   2   4     6029.15     6156.22     54.57 o
   2   2   4     2104.42     1833.93     44.69 o
   3   2   4     4007.59     3858.60     33.27 o
   4   2   4     3374.27     4131.69     44.91 o
   5   2   4    25625.03    25875.27     79.05 o
   6   2   4     8624.11     8909.46    742.44 o
   7   2   4    15342.92    15477.93    687.19 o
   8   2   4     1718.33     1689.45     31.22 o
   9   2   4     6659.86     6622.65     60.63 o
  10   2   4      217.22      269.94     27.40 o
  11   2   4    22241.64    22731.25     95.67 o
  12   2   4      603.36      713.24     29.64 o
  13   2   4      543.74      542.12     26.95 o
  14   2   4      968.18      943.21     28.30 o
  15   2   4     3208.35     3174.56     38.18 o
  16   2   4     1696.16     1697.32     31.89 o
  17   2   4      608.99      644.97     26.95 o
  18   2   4       28.06       33.24     22.01 o
  19   2   4      118.39       95.67     22.91 o
  20   2   4      474.44      422.65     25.15 o
  21   2   4       10.06       24.19     16.39 o
  22   2   4      464.02      440.61     22.23 o
  23   2   4       56.64       80.68     16.35 o
  24   2   4       30.22       42.18     16.35 o
  25   2   4       33.53       46.26     16.62 o
   1   3   4     4782.25     5149.36     80.40 o
   2   3   4    11862.40    11799.45    419.50 o
   3   3   4    19358.52    19658.05   1353.95 o
   4   3   4    28450.06    29753.64     86.69 o
   5   3   4      846.58      939.61     25.60 o
   6   3   4    15815.17    16250.08     63.33 o
   7   3   4     2668.17     2635.35    283.41 o
   8   3   4      504.72      519.35     36.38 o
   9   3   4        1.25        2.00     22.91 o
  10   3   4      634.48      716.12     35.71 o
  11   3   4      147.13      155.40     25.60 o
  12   3   4      117.24      123.96     24.70 o
  13   3   4      872.30      843.94     28.30 o
  14   3   4      456.03      446.90     26.05 o
  15   3   4      323.02      312.61     25.15 o
  16   3   4     3781.00     3846.93     44.47 o
  17   3   4      104.06       94.77     23.36 o
  18   3   4      749.72      706.51     26.50 o
  19   3   4      690.85      670.13     27.40 o
  20   3   4     1118.11     1180.35     33.69 o
  21   3   4       31.15       43.12     22.91 o
  22   3   4     1026.13      986.77     28.30 o
  23   3   4      150.77      132.91     18.45 o
  24   3   4       10.27       38.63     17.57 o
  25   3   4       53.58       41.00     18.54 o
   0   4   4    19323.57    19695.93     69.17 o
   1   4   4      407.50      482.02     22.07 o
   2   4   4     1046.25     1041.73     19.99 o
   3   4   4     7793.85     7779.60    145.52 o
   4   4   4     9180.13     9504.82     52.10 o
   5   4   4    12674.28    12837.48     52.55 o
   6   4   4      571.24      517.86     28.75 o
   7   4   4      773.45      798.13     28.30 o
   8   4   4     4840.81     4910.96     38.63 o
   9   4   4     3411.88     3109.34     63.11 o
  10   4   4     1409.00     1467.91     91.40 o
  11   4   4     9728.07     9779.50    624.09 o
  12   4   4     2688.92     2660.95    110.49 o
  13   4   4     1344.84     1324.08     35.48 o
  14   4   4     1808.47     1759.30     36.38 o
  15   4   4      396.13      434.77     25.60 o
  16   4   4      725.87      680.01     26.95 o
  17   4   4      762.15      767.59     27.40 o
  18   4   4      542.49      470.26     25.60 o
  19   4   4      246.63      238.95     28.75 o
  20   4   4       99.32       91.18     28.30 o
  21   4   4       14.59       58.84     22.01 o
  22   4   4      157.92      133.85     23.80 o
  23   4   4       47.13       50.75     23.36 o
  24   4   4       49.65       61.08     22.91 o
  25   4   4      113.15      140.63     17.62 o
   0   5   4     5541.48     5563.12     42.67 o
   1   5   4     2611.66     2483.18    115.21 o
   2   5   4     4203.71     4379.16     96.57 o
   3   5   4     2088.81     2055.43    167.08 o
   4   5   4      641.14      783.76     22.91 o
   5   5   4     4033.07     3920.14     37.28 o
   6   5   4     4663.70     5095.11     39.52 o
   7   5   4     3337.76     3377.57     35.03 o
   8   5   4     8837.44     8754.29     41.32 o
   9   5   4     2071.86     2124.46     24.70 o
  10   5   4      535.04      519.79     45.36 o
  11   5   4     4391.92     4159.15    298.23 o
  12   5   4     2220.30     2290.76    121.49 o
  13   5   4        2.43       -4.36     13.54 o
  14   5   4     3679.14     3554.96    149.57 o
  15   5   4     1545.11     1371.69     30.99 o
  16   5   4      567.96      538.53     26.50 o
  17   5   4      279.24      270.83     24.70 o
  18   5   4       50.01       48.96     22.91 o
  19   5   4      141.05      161.24     22.91 o
  20   5   4      171.71      190.89     22.91 o
  21   5   4        1.19        5.39     22.01 o
  22   5   4      145.43       91.18     23.80 o
  23   5   4       51.48       43.12     23.36 o
  24   5   4       81.96       89.83     24.25 o
   0   6   4    14913.27    14466.53     57.94 o
   1   6   4     8145.57     7598.54     33.24 o
   2   6   4      772.79      711.81     43.12 o
   3   6   4    13307.16    12013.26    431.63 o
   4   6   4     2255.21     2262.60     39.97 o
   5   6   4     1432.40     1512.72     23.36 o
   6   6   4     4245.59     4374.68     36.38 o
   7   6   4     1600.39     1596.26     29.19 o
   8   6   4      852.41      874.94     20.66 o
   9   6   4      358.98      369.65     24.70 o
  10   6   4      108.30       71.41     17.07 o
  11   6   4      171.16      123.07     24.25 o
  12   6   4      369.00      331.92     24.25 o
  13   6   4      727.76      753.65     20.21 o
  14   6   4      137.67      141.71     29.42 o
  15   6   4      686.17      759.81     19.94 o
  16   6   4      766.50      724.92     27.85 o
  17   6   4      328.42      336.41     24.25 o
  18   6   4       67.09       58.84     27.40 o
  19   6   4      880.37      769.39     27.40 o
  20   6   4      158.21      107.79     23.36 o
  21   6   4       40.28      110.49     27.40 o
  22   6   4      239.44      234.45     29.19 o
  23   6   4      184.94      108.69     25.15 o
   0   7   4     3014.76     2799.07     32.79 o
   1   7   4      612.63      529.45     23.80 o
   2   7   4      293.84      253.70     18.09 o
   3   7   4     5022.72     4480.77    119.70 o
   4   7   4     3551.04     3532.42     79.72 o
   5   7   4     1941.65     1971.75     30.99 o
   6   7   4       35.07       44.91     17.07 o
   7   7   4      413.39      384.02     25.60 o
   8   7   4     6078.19     6060.77     35.03 o
   9   7   4     1411.14     1482.63     28.30 o
  10   7   4      689.57      682.25     19.76 o
  11   7   4     1421.28     1304.32     22.46 o
  12   7   4     2496.25     2720.92     32.79 o
  13   7   4      425.30      499.00     25.15 o
  14   7   4     1577.85     1657.80     28.75 o
  15   7   4      129.82      193.13     23.36 o
  16   7   4       20.17       11.47     20.21 o
  17   7   4      415.06      397.49     24.25 o
  18   7   4      194.43      138.34     23.36 o
  19   7   4      365.54      366.50     24.70 o
  20   7   4        0.67        5.39     22.91 o
  21   7   4       12.31        8.53     22.91 o
  22   7   4       10.78        4.94     22.91 o
  23   7   4       33.63       32.79     23.36 o
   0   8   4      204.77      207.95     24.25 o
   1   8   4     1301.54     1252.58     19.21 o
   2   8   4      651.90      600.71     41.77 o
   3   8   4     1710.14     1595.54     20.17 o
   4   8   4      568.84      590.02     17.94 o
   5   8   4      102.30       75.98     12.22 o
   6   8   4     1667.45     1817.69     29.19 o
   7   8   4      702.31      789.15     26.50 o
   8   8   4     6801.99     6902.47     36.83 o
   9   8   4      123.85      153.61     23.80 o
  10   8   4     1251.50     1297.58     27.85 o
  11   8   4      611.17      625.66     25.60 o
  12   8   4     1102.54     1170.02     26.95 o
  13   8   4       90.84      161.69     23.36 o
  14   8   4     1588.94     1679.80     28.75 o
  15   8   4      378.28      460.82     24.25 o
  16   8   4       55.18       35.03     22.91 o
  17   8   4       19.19       70.07     22.46 o
   0   9   4      611.80      679.11     19.31 o
   1   9   4     2063.13     2045.92     17.31 o
   2   9   4      296.30      257.45     37.28 o
   3   9   4     6601.00     6402.62     26.67 o
   4   9   4        1.61      -13.78     13.78 o
   5   9   4      124.23      121.97     11.74 o
   6   9   4       61.94       70.01     13.26 o
   7   9   4     1114.42     1206.40     25.60 o
   8   9   4       31.92       48.96     23.36 o
   9   9   4      190.68      223.23     23.36 o
  10   9   4      116.51       91.18     22.01 o
  11   9   4       22.14      -22.46     22.46 o
  12   9   4       38.28       56.14     22.46 o
  13   9   4      412.05      479.69     24.25 o
  14   9   4        6.84       34.14     22.46 o
  15   9   4      214.80      279.37     23.80 o
  16   9   4       14.43       22.46     16.17 o
  17   9   4      257.63      270.83     17.07 o
  18   9   4        1.52       32.34     22.91 o
   0  10   4       29.27        0.90     22.46 o
   1  10   4      498.04      504.50     19.31 o
   2  10   4      423.65      412.10     22.23 o
   3  10   4      977.46      913.18     27.17 o
   4  10   4      680.28      746.92     29.42 o
   5  10   4       16.01       22.52     27.85 o
   6  10   4      515.22      544.65     16.99 o
   7  10   4      260.21      332.27     27.85 o
   8  10   4     1506.37     1648.81     28.30 o
   9  10   4       63.83       77.25     22.46 o
  10  10   4      421.07      405.58     23.80 o
  11  10   4       11.31       -0.90     16.17 o
  12  10   4      501.97      530.44     18.86 o
  13  10   4       76.95       99.26     16.62 o
  14  10   4      624.27      668.78     25.60 o
  15  10   4       56.95      102.85     22.46 o
  16  10   4       16.17       -4.94     23.36 o
  17  10   4       68.86      105.55     16.62 o
  18  10   4       38.58        7.19     16.17 o
  19  10   4      116.12      148.22     24.70 o
   0  11   4       46.82      -22.01     22.01 o
   1  11   4      146.40      130.26     31.44 o
   2  11   4      304.94      273.38     13.78 o
   3  11   4      638.61      637.32     14.89 o
   4  11   4      295.19      233.26     35.48 o
   5  11   4      119.37      126.27     33.01 o
   6  11   4      224.08      249.05     23.36 o
   7  11   4       18.29       34.92     25.15 o
   8  11   4     1440.42     1509.16     76.13 o
   9  11   4       38.81       26.70     33.91 o
  10  11   4      208.32      286.11     22.46 o
  11  11   4       58.31      107.35     16.62 o
  12  11   4      263.69      242.09     17.52 o
  13  11   4       23.00       44.02     23.36 o
  14  11   4      439.90      492.26     25.15 o
  15  11   4        4.49       22.46     16.62 o
  16  11   4        1.28       -8.53     16.17 o
  17  11   4       20.46      -22.91     22.91 o
  18  11   4       33.63       70.07     22.91 o
   0  12   4      142.74      116.33     16.17 o
   1  12   4      485.13      515.01     17.15 o
   2  12   4        4.33       16.62     16.20 o
   3  12   4     1032.97     1026.49     32.34 o
   4  12   4       75.17      103.38     56.82 o
   5  12   4       40.51       56.46     11.68 o
   6  12   4       29.64       70.30     15.08 o
   7  12   4      193.78      180.55     13.26 o
   8  12   4        6.67       40.84     20.21 o
   9  12   4       86.19      105.38     15.72 o
  10  12   4        0.18       28.76     23.13 o
  11  12   4       16.30       15.23     14.60 o
  12  12   4        2.87      -16.17     16.17 o
  13  12   4       69.19       96.57     16.62 o
  14  12   4        1.04      -22.91     22.91 o
  15  12   4       34.77       54.80     23.36 o
  16  12   4       16.91       17.97     16.17 o
   0  13   4      153.20      158.10     22.01 o
   1  13   4      112.02      160.56     67.82 o
   2  13   4      110.36      104.09     15.72 o
   3  13   4      118.36      135.12     27.85 o
   4  13   4       29.91       12.69     39.30 o
   5  13   4       30.88       99.62     43.79 o
   6  13   4       78.55      126.30     13.03 o
   7  13   4      123.95      156.05     31.66 o
   8  13   4      400.13      376.79     37.50 o
   9  13   4        4.57       25.19     13.12 o
  10  13   4       25.18        1.37     23.58 o
  11  13   4       49.15       75.46     31.89 o
  12  13   4       71.22       92.57     28.75 o
  13  13   4        0.70       20.23     15.72 o
  14  13   4      106.36      129.83     12.07 o
   0  14   4       34.58       71.41     22.01 o
   1  14   4        5.00       23.61     15.94 o
   2  14   4        3.28       -1.17     12.71 o
   3  14   4       45.57       73.61     13.70 o
   4  14   4       69.45       67.02     26.50 o
   5  14   4       88.19       70.86     30.54 o
   6  14   4        9.78       29.97     16.62 o
   7  14   4        1.69        3.12     27.85 o
   8  14   4      167.32      211.64     14.20 o
   9  14   4       43.38      106.90    104.20 o
  10  14   4       36.39       33.80     20.66 o
   0  15   4      133.20       66.47     24.25 o
   1  15   4       21.21        4.29     34.81 o
   2  15   4       21.12       38.49     13.54 o
   3  15   4       97.34       96.85     28.97 o
   4  15   4       35.53       37.77     24.25 o
   5  15   4        8.57        8.74     15.27 o
   6  15   4       40.69       26.05     24.25 o
   2   0   5    15768.47    15172.58    109.14 o
  12   0   5     6120.07     5788.59     51.65 o
  14   0   5     1728.06     1587.73     33.24 o
  16   0   5     2327.93     2572.71     39.97 o
  18   0   5     2357.48     2297.83     35.48 o
  20   0   5     1731.47     1713.94     31.89 o
  22   0   5      109.70      123.52     28.30 o
  24   0   5      318.81      321.14     25.60 o
   1   1   5    10339.86    10805.25     52.77 o
   2   1   5     2454.72     2812.60     32.32 o
   3   1   5     5986.56     6192.94     37.63 o
   4   1   5     6403.95     6940.56    205.26 o
   5   1   5    13954.76    14943.52     96.57 o
   8   1   5     2054.02     1969.05     59.29 o
   9   1   5    12185.05    12306.59     96.12 o
  10   1   5     7211.01     6961.31     65.58 o
  11   1   5      358.63      378.63     33.24 o
  12   1   5      925.82     1032.59     36.38 o
  13   1   5     6537.96     6862.04     59.29 o
  14   1   5      247.89      252.42     30.54 o
  15   1   5     3598.38     3523.10     41.77 o
  16   1   5      784.68      770.28     28.30 o
  17   1   5      988.20     1023.65     20.00 o
  18   1   5      382.01      380.30     19.30 o
  19   1   5      286.11      265.56     23.58 o
  20   1   5      569.90      542.53     21.56 o
  21   1   5      721.88      656.41     20.26 o
  22   1   5      114.87      110.17     25.38 o
  23   1   5      215.09      200.87     16.83 o
  24   1   5       86.38       93.59     16.35 o
  25   1   5       73.66       82.03     21.56 o
   1   2   5     4579.16     5003.32     33.25 o
   2   2   5    15866.21    17481.09    495.86 o
   3   2   5    16295.31    15833.56    324.28 o
   4   2   5    21745.82    22300.45    808.01 o
   5   2   5    30805.47    30457.90     82.19 o
   6   2   5     1575.95     1868.89     34.14 o
   7   2   5     8361.57     8540.95     48.96 o
   8   2   5     1809.32     1794.79     51.20 o
   9   2   5    13248.66    12664.56     94.32 o
  10   2   5     4718.99     4738.93     59.29 o
  11   2   5       46.27       17.97     33.24 o
  12   2   5     2433.82     2456.83     44.02 o
  13   2   5     4228.52     4367.49     50.75 o
  14   2   5      405.11      445.55     30.99 o
  15   2   5     1304.97     1383.82     35.93 o
  16   2   5      227.31      216.94     25.15 o
  17   2   5     1387.57     1347.44     30.99 o
  18   2   5      907.93      874.94     32.34 o
  19   2   5      245.58      263.65     25.60 o
  20   2   5      487.30      506.64     30.99 o
  21   2   5      642.39      668.01     30.09 o
  22   2   5       49.28       46.00     13.21 o
  23   2   5       55.05       79.87     24.25 o
  24   2   5       74.69       89.37     16.35 o
  25   2   5       91.22       84.05     16.83 o
   1   3   5    15818.03    15435.72     47.66 o
   2   3   5    44631.58    42473.00    103.30 o
   3   3   5      491.55      422.93     19.08 o
   4   3   5    25248.13    24337.15   1428.51 o
   5   3   5     4342.13     4423.06   2386.31 o
   6   3   5     6254.71     7035.42     45.36 o
   7   3   5     2747.13     2534.53     28.75 o
   8   3   5     1612.78     1517.66     30.54 o
   9   3   5     1949.29     1794.51    106.67 o
  10   3   5     5286.09     5453.70    286.11 o
  11   3   5      345.66      247.93     31.89 o
  12   3   5     4593.44     4449.24     51.65 o
  13   3   5      379.78      358.42     30.99 o
  14   3   5     1639.32     1592.67     33.69 o
  15   3   5      584.84      550.65     26.50 o
  16   3   5      517.65      528.20     30.99 o
  17   3   5      260.68      282.51     24.70 o
  18   3   5     1869.56     1898.54     38.63 o
  19   3   5      122.31      111.39     28.75 o
  20   3   5      544.44      578.05     31.44 o
  21   3   5      222.52      209.75     23.36 o
  22   3   5       57.20       35.03     22.91 o
  23   3   5       73.16      102.11     17.80 o
  24   3   5      255.90      179.80     20.21 o
  25   3   5       13.62       42.73     16.67 o
   1   4   5    17036.94    17767.11     47.78 o
   2   4   5    19266.03    19523.32     82.64 o
   3   4   5     4030.43     4300.83    254.89 o
   4   4   5     1398.77     1486.61     27.85 o
   5   4   5     4420.90     3628.15    880.77 o
   6   4   5     6314.54     6204.94     37.28 o
   7   4   5     6807.05     6757.39     43.57 o
   8   4   5     1170.41     1183.50     22.91 o
   9   4   5     5076.64     5374.48     39.08 o
  10   4   5     1919.18     1863.50     30.09 o
  11   4   5      367.71      361.11     36.61 o
  12   4   5     1849.19     1744.76     86.24 o
  13   4   5     1600.50     1462.42     32.79 o
  14   4   5     2275.06     2235.85     35.93 o
  15   4   5     2095.86     1880.57     34.14 o
  16   4   5      638.97      640.93     31.44 o
  17   4   5      481.03      485.98     30.99 o
  18   4   5      309.24      318.44     25.15 o
  19   4   5      143.65      179.66     23.36 o
  20   4   5      142.10      132.50     23.36 o
  21   4   5      321.97      325.18     24.70 o
  22   4   5       27.84       38.63     27.40 o
  23   4   5      201.04      180.56     24.25 o
  24   4   5       70.94       53.00     23.80 o
   1   5   5     6928.07     6392.52    231.09 o
   2   5   5     7552.66     7267.59     30.50 o
   3   5   5     6647.77     6337.21    164.84 o
   4   5   5     7877.91     7690.54     81.30 o
   5   5   5     3589.15     3505.80    132.27 o
   6   5   5     3504.84     3494.80     30.09 o
   7   5   5      717.23      752.32     27.40 o
   8   5   5      712.21      839.45     20.66 o
   9   5   5     2660.65     2750.12     31.89 o
  10   5   5     4264.18     4341.89     35.48 o
  11   5   5      400.03      369.65     24.70 o
  12   5   5     3239.77     3323.68     33.24 o
  13   5   5     3789.87     3849.75    262.97 o
  14   5   5      251.95      213.34     25.15 o
  15   5   5      331.74      314.40     25.15 o
  16   5   5      650.59      640.93     26.95 o
  17   5   5      625.99      663.39     31.44 o
  18   5   5      628.56      620.72     26.95 o
  19   5   5       16.50       10.78     22.46 o
  20   5   5      134.51      127.11     23.36 o
  21   5   5      100.98       85.79     27.40 o
  22   5   5        3.97        8.53     22.46 o
  23   5   5       33.09       41.32     23.36 o
  24   5   5      110.08      109.14     29.64 o
   1   6   5    10147.51    10337.23    577.15 o
   2   6   5     4665.75     4159.25    225.70 o
   3   6   5     1175.53      998.29     36.61 o
   4   6   5     1838.85     1581.56     48.96 o
   5   6   5     1777.42     1820.88     21.12 o
   6   6   5      845.29      884.37     27.40 o
   7   6   5     2342.42     2459.07     31.89 o
   8   6   5      648.70      697.52     20.21 o
   9   6   5     3233.92     3251.81     33.24 o
  10   6   5     1140.67     1101.75     26.95 o
  11   6   5       33.37       19.31     22.91 o
  12   6   5      318.24      290.15     23.80 o
  13   6   5     2554.52     2612.23     31.89 o
  14   6   5      364.41      474.30     25.60 o
  15   6   5      691.44      702.01     25.60 o
  16   6   5      380.03      278.47     26.05 o
  17   6   5      712.33      642.28     27.40 o
  18   6   5      271.53      243.44     29.19 o
  19   6   5       23.45       17.97     22.46 o
  20   6   5      168.47      154.51     22.91 o
  21   6   5      271.74      225.47     24.25 o
  22   6   5        1.89        0.00     22.91 o
  23   6   5      105.21      109.59     24.70 o
   1   7   5     1626.98     1587.84     71.86 o
   2   7   5     7319.51     7704.37     91.18 o
   3   7   5      302.75      264.04     18.19 o
   4   7   5      808.66      822.46     73.66 o
   5   7   5     1761.00     1698.60    112.74 o
   6   7   5     3513.12     3625.77    163.26 o
   7   7   5     3486.02     3274.27     27.85 o
   8   7   5      448.39      418.15     18.41 o
   9   7   5     1216.55     1269.29     27.40 o
  10   7   5     2666.62     2845.79     32.34 o
  11   7   5       49.88      102.85     23.80 o
  12   7   5      558.12      600.51     25.60 o
  13   7   5     1291.50     1330.37     27.85 o
  14   7   5      580.33      562.33     25.15 o
  15   7   5      639.95      732.56     19.76 o
  16   7   5      379.94      309.46     23.36 o
   1   8   5      173.45      182.54     23.58 o
   2   8   5     2969.91     2915.78     20.90 o
   3   8   5      642.99      591.71     45.36 o
   4   8   5     1580.27     1665.11     45.59 o
   5   8   5     1288.26     1266.86     19.37 o
   6   8   5     1727.65     1636.75    137.21 o
   7   8   5      183.77      146.05     17.74 o
   8   8   5      164.50      197.17     16.62 o
   9   8   5      628.46      706.06     19.31 o
  10   8   5     2319.50     2450.09     26.05 o
  11   8   5       58.69       97.02     16.62 o
  12   8   5     1083.35     1051.00     20.66 o
  13   8   5      517.71      568.17     23.80 o
  14   8   5      167.22      178.31     23.80 o
  15   8   5       60.06      -18.41     22.46 o
  16   8   5      314.72      294.19     17.52 o
  17   8   5      179.85      189.09     23.36 o
   1   9   5     4136.69     4032.06    143.05 o
   2   9   5      148.45      160.38     16.51 o
   3   9   5      420.11      369.56     14.44 o
   4   9   5      115.33      152.91     30.32 o
   5   9   5     1798.61     1875.68    208.85 o
   6   9   5       68.31      108.27     44.47 o
   7   9   5     1693.87     1561.25    136.99 o
   8   9   5       65.66      100.64     27.40 o
   9   9   5     1156.03     1157.90     20.66 o
  10   9   5       93.41       49.41     16.17 o
  11   9   5       50.55       70.07     17.07 o
  12   9   5        9.06       -8.08     16.62 o
  13   9   5      735.72      757.26     25.60 o
  14   9   5        8.05       57.94     22.46 o
  15   9   5      342.87      293.29     17.07 o
  16   9   5        7.46       22.91     16.17 o
  17   9   5      272.23      308.11     24.25 o
  18   9   5        6.19      -23.36     23.36 o
   1  10   5      523.97      513.75     30.32 o
   2  10   5      993.73     1004.53     18.26 o
   3  10   5      151.40      178.67     13.21 o
   4  10   5      906.78      863.24     18.86 o
   5  10   5      525.45      530.21     50.30 o
   6  10   5      588.35      616.79     53.45 o
   7  10   5      228.97      234.92     13.71 o
   8  10   5      163.39      176.10     48.06 o
   9  10   5      231.47      290.28     14.29 o
  10  10   5      536.32      580.75     24.70 o
  11  10   5        1.63       60.19     22.01 o
  12  10   5      411.75      538.53     24.70 o
  13  10   5      102.69       82.19     16.17 o
  14  10   5      107.67      132.50     23.36 o
  15  10   5       89.37       60.63     23.36 o
  16  10   5      163.48      162.59     16.62 o
  17  10   5       50.27       68.27     22.91 o
  18  10   5      131.95      121.72     23.36 o
  19  10   5        3.03       16.17     16.17 o
   1  11   5      300.11      264.12     13.87 o
   2  11   5      728.33      763.59     28.07 o
   3  11   5       26.00       60.38     16.35 o
   4  11   5      636.73      682.95     14.86 o
   5  11   5      119.75      109.53     16.20 o
   6  11   5      913.46      918.48     18.58 o
   7  11   5      164.29      168.99     11.74 o
   8  11   5      165.58      169.79     16.51 o
   9  11   5       94.66       51.34     29.64 o
  10  11   5      382.55      417.45     42.44 o
  11  11   5        9.91       22.52     20.21 o
  12  11   5      229.39      160.79     17.07 o
  13  11   5       66.03       69.62     22.01 o
  14  11   5       63.61       50.75     22.91 o
  15  11   5       35.55       42.22     15.72 o
  16  11   5      118.44      167.53     23.36 o
  17  11   5        9.86      -22.91     23.36 o
   1  12   5      509.10      562.97     64.00 o
   2  12   5      103.89      115.92     13.59 o
   3  12   5      162.90      153.46     11.59 o
   4  12   5       21.32       18.40     15.72 o
   5  12   5      328.74      345.02     25.15 o
   6  12   5       61.83       45.74     16.35 o
   7  12   5      288.00      272.97     26.72 o
   8  12   5        4.67      -23.96     40.87 o
   9  12   5      235.63      232.38     13.63 o
  10  12   5       57.02       68.30     12.88 o
  11  12   5        5.83       16.12     12.88 o
  12  12   5       26.88       50.40     26.28 o
  13  12   5      128.21      149.50     24.03 o
  14  12   5        4.52       26.67     14.15 o
  15  12   5       78.12       96.57     17.07 o
  16  12   5        5.05       60.19     23.36 o
   1  13   5      133.36      129.78     15.88 o
   2  13   5      133.51      208.12     15.56 o
   3  13   5       32.85       99.36     15.24 o
   4  13   5      136.48      139.95     11.12 o
   5  13   5       85.78       72.31     16.19 o
   6  13   5      111.53      131.65     16.84 o
   7  13   5       11.67        4.17     45.59 o
   8  13   5       26.46       51.65     16.20 o
   9  13   5       90.92       38.13     16.67 o
  10  13   5      187.01      233.27     49.41 o
  11  13   5        0.35       24.68     13.29 o
  12  13   5       82.10       87.97     32.56 o
  13  13   5       26.19       44.82     13.21 o
   1  14   5       97.07      122.02     18.86 o
   2  14   5       59.78       92.43     37.95 o
   3  14   5       18.32       80.40     16.04 o
   4  14   5       26.92      -10.78     16.20 o
   5  14   5       27.53      -12.14     41.10 o
   6  14   5       98.28       72.52     18.41 o
   7  14   5       76.29       85.81     48.73 o
   8  14   5        6.70       11.75     28.52 o
   9  14   5       23.96        9.91     14.15 o
  10  14   5       65.87      109.87     47.61 o
   1  15   5       41.78       69.06     30.77 o
   2  15   5       40.67       43.80     33.24 o
   3  15   5        6.02       11.71     17.52 o
   4  15   5       24.26        2.02     52.77 o
   6   0   6      443.96      578.05     58.39 o
  12   0   6     6468.32     6442.99     61.98 o
  14   0   6    12261.74    12126.03     75.46 o
  16   0   6       46.76       48.51     28.75 o
  18   0   6      471.59      466.21     26.95 o
  20   0   6       21.04       19.76     28.75 o
  22   0   6       43.29       70.96     26.95 o
  24   0   6      158.47      147.32     24.70 o
   0   1   6    10235.42    11157.22     67.82 o
   1   1   6    25163.76    25800.19    240.74 o
   2   1   6      584.00      557.88     19.63 o
   3   1   6    22969.94    23859.06     81.30 o
   4   1   6     5156.28     5725.31     33.97 o
   5   1   6      797.67      716.84     39.52 o
   6   1   6     2066.86     1717.53     44.91 o
   7   1   6     7912.65     2498.60     41.32 o
   9   1   6     1641.59     1654.65     66.02 o
  10   1   6     3850.58     4080.94     70.52 o
  11   1   6     1255.03     1196.52     40.42 o
  12   1   6     1763.72     1720.68     42.67 o
  13   1   6     1301.91     1375.73     39.08 o
  14   1   6     2488.51     2336.90     40.87 o
  15   1   6      191.98      147.77     25.15 o
  16   1   6      166.58      170.68     28.30 o
  17   1   6     2048.77     2044.10     48.06 o
  18   1   6      247.84      258.11     17.94 o
  19   1   6     2615.72     2581.93    110.49 o
  20   1   6        5.20       11.23     16.19 o
  21   1   6      139.03      144.94     24.70 o
  22   1   6        3.16       -2.98     17.25 o
  23   1   6      453.28      434.99     18.56 o
  24   1   6       42.19       46.88     22.01 o
  25   1   6      244.12      203.85     19.42 o
   0   2   6     6378.74     6720.12     52.10 o
   1   2   6     7500.73     6979.66     37.44 o
   2   2   6     3629.43     4010.85     29.35 o
   4   2   6     1874.28     1662.64     44.91 o
   5   2   6       19.99       49.32     15.70 o
   6   2   6     2330.25     2106.55     61.76 o
   7   2   6     3164.33     3073.95     30.09 o
  10   2   6      767.71      652.61     41.77 o
  11   2   6      576.67      625.21     35.03 o
  12   2   6     1090.75      915.36     40.87 o
  13   2   6     1091.22      936.47     37.28 o
  14   2   6     1483.97     1423.34     39.97 o
  15   2   6      752.22      713.69     32.79 o
  16   2   6      709.46      714.59     32.34 o
  17   2   6      557.64      502.59     31.44 o
  18   2   6       41.31       56.59     28.75 o
  19   2   6     2188.14     2061.13     36.38 o
  20   2   6      191.10      178.76     18.33 o
  21   2   6       39.87       52.35     16.19 o
  22   2   6      106.47       97.32     17.80 o
  23   2   6      358.88      329.53     19.62 o
  24   2   6       72.06       49.69     34.14 o
  25   2   6      183.18      157.33     20.21 o
   0   3   6    10227.71    10961.40     53.90 o
   1   3   6      368.90      328.55     16.92 o
   2   3   6     7718.89     7841.12     72.09 o
   3   3   6       13.96       13.76     19.76 o
   4   3   6     8847.49     8246.54    125.54 o
   5   3   6     3749.23     3242.37    108.24 o
   6   3   6     3094.61     3750.98     51.20 o
   7   3   6      411.94      353.93     27.40 o
   8   3   6    21936.80    22587.53     67.37 o
   9   3   6     2024.85     1907.07     31.44 o
  11   3   6     2874.24     2325.23     46.71 o
  12   3   6     5666.03     5133.28     60.63 o
  13   3   6       10.95       27.40     25.15 o
  14   3   6     3594.16     3532.98     49.86 o
  15   3   6      793.59      778.82     33.69 o
  16   3   6      182.33      205.26     28.30 o
  17   3   6      263.59      319.79     30.09 o
  18   3   6      562.52      582.99     32.79 o
  19   3   6       13.06       32.34     22.91 o
  20   3   6       93.83       84.89     23.36 o
  21   3   6        8.68      -15.27     22.91 o
  22   3   6       50.51       61.53     27.85 o
  23   3   6        0.69       -2.84     17.77 o
  24   3   6      109.79      110.58     18.45 o
  25   3   6       17.39       44.20     18.33 o
   0   4   6     6451.00     7067.31     45.81 o
   1   4   6     3807.93     3787.29    134.52 o
   2   4   6     3964.85     4179.61     26.28 o
   3   4   6    20479.10    20524.42    318.00 o
   4   4   6     3922.21     3895.50    157.87 o
   5   4   6     1587.05     1507.89     21.60 o
   6   4   6     1586.10     1679.99     79.27 o
   7   4   6      572.45      682.25     27.40 o
   8   4   6     5208.57     5256.80     38.63 o
   9   4   6     1765.28     1810.51     24.25 o
  10   4   6      292.95      326.98     24.25 o
  11   4   6      595.75      680.01     25.60 o
  13   4   6      887.05      782.41     34.58 o
  14   4   6      517.64      447.35     26.50 o
  15   4   6       12.50       33.24     26.50 o
  16   4   6      198.39      160.34     28.30 o
  17   4   6      852.08      752.32     28.75 o
  18   4   6      454.73      413.21     26.05 o
  19   4   6     1192.14     1078.40     35.48 o
  20   4   6       91.96       85.79     22.91 o
  21   4   6       75.39       71.41     23.36 o
  22   4   6      233.81      199.87     23.80 o
  23   4   6      164.36      107.79     28.75 o
  24   4   6       14.24       30.54     23.36 o
   0   5   6    15555.55    14144.94     53.90 o
   1   5   6     8370.96     7834.78     51.20 o
   2   5   6     6345.46     5975.85    260.50 o
   3   5   6     9983.68     8742.77    457.45 o
   4   5   6      250.72      209.71     15.12 o
   5   5   6      125.67      184.10     22.01 o
   6   5   6    10060.35    10041.06    280.49 o
   7   5   6     3920.26     3398.65   1836.11 o
   8   5   6     1857.29     1801.07     23.36 o
   9   5   6      532.09      560.98     18.86 o
  10   5   6      786.12      814.30     20.21 o
  11   5   6     1856.28     1935.82     23.80 o
  12   5   6      125.92       92.07     23.36 o
  13   5   6      313.06      310.81     23.36 o
  16   5   6      752.87      672.82     32.79 o
  17   5   6       63.84       58.84     23.36 o
  18   5   6       38.02       39.52     22.46 o
  19   5   6      685.52      561.88     26.95 o
  20   5   6      218.65      219.63     28.30 o
  21   5   6       56.19       66.47     27.40 o
  22   5   6      387.92      370.10     30.54 o
  23   5   6      147.60      132.05     28.75 o
  24   5   6       20.57       -8.98     23.36 o
   0   6   6     1251.07     1223.92     28.30 o
   1   6   6      422.75      421.19     50.75 o
   2   6   6      940.48      887.23     16.50 o
   3   6   6       16.40       -3.59     17.07 o
   4   6   6      405.48      377.26     12.86 o
   5   6   6     5410.81     5345.08    103.08 o
   6   6   6     1730.32     1976.81     61.53 o
   7   6   6     4221.76     4087.27    159.90 o
   8   6   6     3480.45     3536.12     28.75 o
   9   6   6     3211.43     3008.38     27.40 o
  10   6   6      367.36      327.43     18.41 o
  11   6   6     5259.68     4923.08     31.44 o
  12   6   6     1320.72     1252.22     21.56 o
  13   6   6      124.74      186.40     24.70 o
  14   6   6     2216.04     2324.33     30.54 o
  15   6   6     1261.27     1260.75     21.11 o
   0   7   6    11739.72    12463.79     52.10 o
   1   7   6      759.19      789.34     19.53 o
   2   7   6      144.50      154.09     12.70 o
   3   7   6     1643.65     1653.99     67.37 o
   4   7   6     3871.58     3796.75    333.94 o
   5   7   6     2676.49     2659.83     33.69 o
   6   7   6     1191.17     1352.46     17.47 o
   7   7   6      131.78      161.45     14.60 o
   8   7   6       58.11       31.71     26.95 o
   9   7   6     1795.77     1736.85     22.46 o
  10   7   6       82.40       86.69     15.72 o
  11   7   6     2035.58     1998.70     23.36 o
  12   7   6      425.46      438.37     23.36 o
  13   7   6      222.19      260.95     23.36 o
  14   7   6       35.80       50.75     16.62 o
  15   7   6       94.82       84.44     16.62 o
  16   7   6      905.23      958.48     26.50 o
   0   8   6     8015.22     7037.66     37.28 o
   1   8   6      737.71      679.34     14.45 o
   2   8   6     2157.43     2038.41     27.17 o
   3   8   6      899.68      833.58     15.74 o
   4   8   6     1110.71     1019.64     25.60 o
   5   8   6      147.61      156.17     19.31 o
   6   8   6     1062.51      983.05     42.44 o
   7   8   6      234.93      205.29     38.63 o
   8   8   6      401.35      418.83     18.86 o
   9   8   6      191.54      145.09     36.38 o
  10   8   6       23.46       55.24     22.46 o
  11   8   6      888.32      936.02     26.05 o
  12   8   6       10.74      -11.23     17.07 o
  13   8   6       39.24       57.49     16.62 o
  14   8   6      270.84      282.51     23.80 o
  15   8   6      337.16      313.05     17.07 o
  16   8   6      789.58      836.31     19.31 o
  17   8   6        7.96      -22.91     22.91 o
   0   9   6      143.48      104.65     16.17 o
   1   9   6      312.17      376.13     19.09 o
   2   9   6       54.52       71.75     22.01 o
   3   9   6      222.31      214.97     23.80 o
   4   9   6       21.38       30.28     19.54 o
   5   9   6     3073.16     3129.08     32.34 o
   6   9   6       51.90       68.39     16.51 o
   7   9   6      847.29      787.10     33.24 o
   8   9   6      232.15      262.85     22.46 o
   9   9   6      525.46      530.04     67.82 o
  10   9   6       24.47       30.27     18.41 o
  11   9   6     2946.65     3062.72     33.24 o
  12   9   6       63.63       41.77     16.17 o
  13   9   6      121.09      157.20     23.36 o
  14   9   6        8.69      -22.01     22.01 o
  15   9   6      469.02      468.91     18.41 o
  16   9   6        8.06       66.92     22.01 o
  17   9   6      224.41      233.11     23.36 o
  18   9   6        2.58       -4.04     15.27 o
   0  10   6     3217.35     2910.46     26.05 o
   1  10   6      101.70      178.09     16.20 o
   2  10   6      551.91      480.97     54.12 o
   3  10   6      198.01      214.20     17.97 o
   4  10   6     1110.29     1156.28     16.94 o
   5  10   6      871.84      852.21     16.84 o
   6  10   6     1042.69     1166.00     87.58 o
   7  10   6      329.16      322.48     49.18 o
   8  10   6        7.58       11.55     13.70 o
   9  10   6       92.76      118.89     24.93 o
  10  10   6       12.74        4.39     15.72 o
  11  10   6      492.83      446.02     13.18 o
  12  10   6       44.41       44.54     12.63 o
  13  10   6       58.09       91.18     15.72 o
  14  10   6       42.42       71.86     22.01 o
  15  10   6       90.74      143.28     22.91 o
  16  10   6      238.75      186.84     17.52 o
  17  10   6       28.11      107.35     22.91 o
  18  10   6       41.84      -12.58     16.62 o
   0  11   6     2493.13     2647.71     31.44 o
   1  11   6       29.16       51.26     60.41 o
   2  11   6      282.03      326.21     33.46 o
   3  11   6       88.67       76.06     16.19 o
   4  11   6      569.45      478.14     20.66 o
   5  11   6      236.26      251.43     16.51 o
   6  11   6      514.58      425.32     14.53 o
   7  11   6       57.13       59.55     12.79 o
   8  11   6       33.73       95.14     15.87 o
   9  11   6      146.25      148.43     21.33 o
  10  11   6       30.33       51.61     15.72 o
  11  11   6      213.05      217.52     26.50 o
  12  11   6       15.36       40.91     12.79 o
  13  11   6        8.33        4.66     12.13 o
  14  11   6       33.52       30.40     13.03 o
  15  11   6       10.09       48.96     15.72 o
  16  11   6      194.33      203.01     23.80 o
  17  11   6       30.26       71.86     15.72 o
   0  12   6        5.97      -21.56     21.56 o
   1  12   6        1.02      -24.40     50.98 o
   2  12   6       56.72      109.18     12.46 o
   3  12   6       73.27      114.34     12.63 o
   4  12   6       85.03       91.62     15.72 o
   5  12   6      514.16      513.28     52.55 o
   6  12   6       16.83       56.75     22.46 o
   7  12   6      324.42      289.05     17.29 o
   8  12   6       75.67      101.14     13.21 o
   9  12   6      252.87      274.42     54.80 o
  10  12   6       26.70        2.96     24.93 o
  11  12   6      459.11      480.15     15.22 o
  12  12   6       25.27       68.62     44.91 o
  13  12   6       27.45       60.40     13.12 o
  14  12   6       14.12       14.07     16.04 o
  15  12   6       80.07       13.90     33.46 o
   0  13   6      363.52      450.04     23.80 o
   1  13   6       43.90       61.82     17.29 o
   2  13   6       71.23       56.94     21.33 o
   3  13   6       64.71       77.42     18.41 o
   4  13   6       63.66       97.37     22.91 o
   5  13   6       35.51       43.43     13.45 o
   6  13   6      177.83      160.94     24.93 o
   7  13   6       63.39       94.07     35.93 o
   8  13   6       57.43       92.52     23.36 o
   9  13   6       19.31       29.64     11.12 o
  10  13   6        6.96       53.28     23.80 o
  11  13   6       81.88      102.17     13.45 o
  12  13   6        8.81       -4.69     16.39 o
  13  13   6        1.44        2.69     23.36 o
   0  14   6      177.85      189.99     23.80 o
   1  14   6       28.04       59.54     14.37 o
   2  14   6       16.26       -5.12     13.54 o
   3  14   6      104.61      180.94     19.76 o
   4  14   6       88.02      120.52     23.80 o
   5  14   6       38.48       67.87     17.74 o
   6  14   6       31.47       38.08     50.98 o
   7  14   6        0.60        5.61     16.20 o
   8  14   6       13.92       15.69     14.15 o
   9  14   6       28.25       84.51     61.76 o
   0  15   6        0.66      -15.72     15.72 o
   1  15   6        0.49       33.69     22.91 o
   2  15   6        5.20       11.92     35.93 o
   3  15   6       11.39        8.79     16.62 o
  12   0   7     6569.80     6588.07     72.31 o
  14   0   7     2385.21     2212.04     44.02 o
  16   0   7     2059.09     2023.85     40.87 o
  18   0   7     2525.75     2605.94     43.57 o
  20   0   7      287.29      277.57     29.64 o
  22   0   7      173.63      124.41     28.75 o
  24   0   7      245.19      241.64     25.60 o
   1   1   7    16211.41    16304.89     53.17 o
   2   1   7     8787.28     9745.40     42.69 o
   3   1   7     5002.84     5047.25     33.35 o
   4   1   7      469.94      448.70     36.83 o
   5   1   7    12547.98    12414.83     87.58 o
   6   1   7     8771.62     9035.46     78.60 o
   7   1   7     8470.77     8651.89     79.50 o
   8   1   7      143.47      187.29     31.89 o
   9   1   7     5956.67     1512.27     33.69 o
  11   1   7      133.71      114.53     49.41 o
  12   1   7     1249.18     1116.13     49.86 o
  13   1   7     2519.23     2331.07     53.45 o
  14   1   7     1929.32     1872.04     44.91 o
  15   1   7     1826.60     1772.33     45.81 o
  16   1   7      725.13      739.24     24.75 o
  17   1   7     1217.99     1261.44     27.11 o
  18   1   7      524.58      477.90     22.55 o
  19   1   7       62.86       89.85     17.80 o
  20   1   7      104.32      131.65     20.01 o
  21   1   7      748.54      657.52     25.60 o
  22   1   7       45.62       71.09     19.69 o
  23   1   7      136.43      131.44     16.99 o
  24   1   7       65.99       55.24     20.01 o
  25   1   7       32.01       24.21     18.13 o
   1   2   7    13420.87    13105.25    200.77 o
   2   2   7     4105.90     4578.80     30.76 o
   3   2   7     5799.27     5413.98     82.42 o
   4   2   7     9162.33     9009.74     53.90 o
   5   2   7    15052.59    14681.55    180.33 o
   6   2   7      895.98      726.67     28.52 o
   7   2   7     2821.29     2970.65     41.32 o
   8   2   7     1746.61     1818.14     40.42 o
  13   2   7     3941.14     3463.36     64.23 o
  14   2   7      212.23      178.31     35.93 o
  15   2   7      737.19      727.17     34.14 o
  16   2   7      313.19      268.14     30.99 o
  17   2   7     1312.52     1272.43     38.18 o
  18   2   7      450.58      402.43     31.44 o
  19   2   7       93.15       83.09     28.30 o
  20   2   7      368.53      349.02     17.78 o
  21   2   7      646.89      615.58     24.03 o
  22   2   7       22.05       39.84     16.04 o
  23   2   7      118.14      107.19     18.13 o
  24   2   7       79.84       80.06     18.56 o
   1   3   7     5149.07     5245.59     30.48 o
   2   3   7    11291.88    11263.29     38.43 o
   3   3   7      993.18      991.01     21.25 o
   4   3   7    15509.63    15048.56    373.69 o
   5   3   7      649.97      647.92     48.28 o
   6   3   7     8733.13     8408.24    426.01 o
   7   3   7     1980.01     1934.68     47.61 o
   8   3   7      751.74      718.62     16.59 o
   9   3   7     2167.26     2277.17     31.44 o
  14   3   7      532.31      407.37     35.93 o
  15   3   7      228.65      194.93     30.09 o
  16   3   7     1128.59     1036.18     36.83 o
  17   3   7      247.63      232.21     29.19 o
  18   3   7      565.55      514.72     31.44 o
  19   3   7       51.65       46.71     27.40 o
  20   3   7      375.88      382.22     30.54 o
  21   3   7       47.21       82.19     27.40 o
  22   3   7       61.41       69.06     18.09 o
  23   3   7       40.23       18.03     17.69 o
  24   3   7      134.89      109.86     18.88 o
   1   4   7     7003.92     7002.52     29.99 o
   2   4   7     6095.22     6251.21     54.12 o
   3   4   7       82.63       78.76     18.26 o
   4   4   7     1135.70     1324.10     44.69 o
   5   4   7     4052.02     4259.20     63.78 o
   6   4   7     8069.00     8232.75    401.76 o
   7   4   7     9541.01     9558.36    408.95 o
   8   4   7     1093.81     1215.61     28.75 o
   9   4   7     3891.77     4080.94     34.58 o
  10   4   7     3559.41     3590.47     28.30 o
  11   4   7       61.28       77.70     23.36 o
  18   4   7      164.23      129.35     28.30 o
  19   4   7      155.13      135.64     27.85 o
  20   4   7      215.03      191.79     28.30 o
  21   4   7      338.41      270.39     29.64 o
  22   4   7       22.45       43.12     27.40 o
  23   4   7      189.97      155.85     29.64 o
  24   4   7       61.46       52.76     18.54 o
   1   5   7     4317.46     4541.55    165.51 o
   2   5   7     5125.15     4815.13    175.39 o
   3   5   7     3256.08     3120.90     30.09 o
   4   5   7     7420.09     7622.21     32.32 o
   5   5   7     7311.98     6730.57    496.98 o
   6   5   7     1540.21     1594.56     23.36 o
   7   5   7      610.52      584.65     21.56 o
   8   5   7      830.77      696.01     41.32 o
   9   5   7     2300.61     2089.49   1132.97 o
  10   5   7     3556.25     3616.97     33.69 o
  11   5   7      392.31      423.10     17.97 o
  12   5   7     1320.84     1215.84     26.95 o
  13   5   7     1573.13     1699.57     27.40 o
   1   6   7     7901.44     7550.33    119.02 o
   2   6   7     3423.64     3195.38    106.45 o
   3   6   7     1910.48     1901.11     91.18 o
   4   6   7     1436.31     1603.40     59.29 o
   5   6   7     3113.56     3147.09     51.65 o
   6   6   7      920.99      984.39     17.25 o
   7   6   7     3645.85     3831.24     93.65 o
   8   6   7      169.67      200.31     52.77 o
   9   6   7     3453.72     3540.95     84.44 o
  10   6   7     1535.69     1694.63     28.30 o
  11   6   7       89.47       88.03     23.80 o
  12   6   7     1274.22     1240.54     21.11 o
  13   6   7     1814.37     1850.48     28.30 o
  14   6   7      113.48      154.06     23.80 o
   1   7   7     1434.75     1258.02     15.70 o
   2   7   7     4817.19     4509.51     22.22 o
   3   7   7      291.43      277.59     17.62 o
   4   7   7      465.32      461.41     28.07 o
   5   7   7     1523.20     1521.00     58.16 o
   6   7   7     1599.65     1598.45    136.76 o
   7   7   7     2633.69     2629.09     37.28 o
   8   7   7      422.69      440.77     14.89 o
   9   7   7     1026.55      882.97     30.54 o
  10   7   7     1072.36     1096.31    138.79 o
  11   7   7       92.29       99.71     22.01 o
  12   7   7      796.82      779.72     18.86 o
  13   7   7      976.72     1013.27     26.05 o
  14   7   7      627.57      627.46     18.86 o
  15   7   7      589.75      691.68     25.60 o
   1   8   7      574.40      583.12     33.69 o
   2   8   7     2502.17     2377.03     19.32 o
   3   8   7      586.47      661.69     17.61 o
   4   8   7     1868.49     1880.35     91.85 o
   5   8   7      436.10      421.76     22.23 o
   6   8   7     1114.67     1087.22     66.70 o
   7   8   7       37.09       34.75     40.20 o
   8   8   7      364.21      297.51     47.61 o
   9   8   7      289.80      306.29     16.67 o
  10   8   7     1087.97     1019.41     31.89 o
  11   8   7       29.54       29.85     12.96 o
  12   8   7      722.89      744.23     26.50 o
  13   8   7      212.83      194.48     17.07 o
  14   8   7      195.70      290.15     23.80 o
  15   8   7       38.80       30.99     16.62 o
  16   8   7      188.58      233.11     24.25 o
   1   9   7     1411.07     1462.01     53.00 o
   2   9   7        7.83       -9.10     11.27 o
   3   9   7      500.48      551.72     28.52 o
   4   9   7      169.52      142.16     68.72 o
   5   9   7      634.00      635.63     14.15 o
   6   9   7      147.13      142.69     33.46 o
   7   9   7     1252.88     1265.80     91.18 o
   8   9   7       22.52       -2.47     14.15 o
   9   9   7     1205.90     1286.36     51.88 o
  10   9   7      100.56      102.17     15.87 o
  11   9   7       24.90       28.19     12.84 o
  12   9   7        2.24        2.96     38.40 o
  13   9   7      874.83      778.43    240.97 o
  14   9   7        5.04       -5.39     22.91 o
  15   9   7      391.26      334.16     17.97 o
  16   9   7       20.80       55.69     22.46 o
  17   9   7      180.90      203.01     16.17 o
   1  10   7      211.28      169.85     16.67 o
   2  10   7     1160.95     1099.82     42.67 o
   3  10   7      226.82      216.69     12.22 o
   4  10   7      837.74      773.98     15.64 o
   5  10   7      109.89      106.20     11.91 o
   6  10   7      583.94      583.07     19.99 o
   7  10   7      340.20      378.51     55.47 o
   8  10   7      112.18      121.47     21.78 o
   9  10   7      335.57      396.01     14.11 o
  10  10   7      609.06      663.79     17.07 o
  11  10   7        3.71       -3.36     27.62 o
  12  10   7      230.68      251.46     12.35 o
  13  10   7      141.90      188.68     15.88 o
  14  10   7      121.30      137.79     13.47 o
  15  10   7       73.51       88.63     23.58 o
  16  10   7       58.51       58.84     16.17 o
  17  10   7       47.12       94.32     22.46 o
  18  10   7       94.00       90.73     23.80 o
   1  11   7      217.45      222.77     16.04 o
   2  11   7      945.53      996.95     90.73 o
   3  11   7       56.57       72.60     11.12 o
   4  11   7      487.91      459.97     14.34 o
   5  11   7       93.54      114.80     16.04 o
   6  11   7      380.90      371.44     19.76 o
   7  11   7      159.69      182.76     38.40 o
   8  11   7      141.67      133.42     13.04 o
   9  11   7       93.48       98.46     21.78 o
  10  11   7      273.99      214.84     19.09 o
  11  11   7        6.54       28.02     12.96 o
  12  11   7      102.66      108.86     13.21 o
  13  11   7       45.68       22.51     12.35 o
  14  11   7       94.38       97.26     27.62 o
  15  11   7       28.97       40.52     36.38 o
  16  11   7       44.65       66.80     23.13 o
   1  12   7      268.22      217.64     24.03 o
   2  12   7       95.98      141.66     10.80 o
   3  12   7       67.89       96.88     18.86 o
   4  12   7       68.07       70.73     33.01 o
   5  12   7      237.18      257.55     16.67 o
   6  12   7       22.27       13.80     39.08 o
   7  12   7      405.26      436.64     17.62 o
   8  12   7       19.96       26.92     24.03 o
   9  12   7      291.42      275.62     14.20 o
  10  12   7       37.67       34.14     16.04 o
  11  12   7        7.11       55.57     16.04 o
  12  12   7       16.56       58.92     13.12 o
  13  12   7      153.53      112.88     16.67 o
  14  12   7       12.44       47.46     16.04 o
   1  13   7       19.42       64.54     15.50 o
   2  13   7      151.02      172.02     15.05 o
   3  13   7       33.79       73.27     26.50 o
   4  13   7      176.23      191.22     16.04 o
   5  13   7       50.99       65.58     11.27 o
   6  13   7       27.28       33.65     15.50 o
   7  13   7       48.85       49.21     13.36 o
   8  13   7       18.06      -12.80     27.62 o
   9  13   7       88.56      117.26     23.13 o
  10  13   7       84.52       93.54     25.15 o
  11  13   7        2.18       19.99     16.20 o
  12  13   7       57.13      111.58     34.58 o
   1  14   7       64.06       83.41     18.19 o
   2  14   7      107.34      135.88     16.51 o
   3  14   7        1.47        4.95     16.04 o
   4  14   7       29.12       11.26     44.91 o
   5  14   7       21.24       24.93     22.68 o
   6  14   7       43.80       35.18     16.51 o
   7  14   7       62.25       80.24     21.11 o
   8  14   7       12.17       -3.82     16.20 o
  12   0   8       51.91       83.19     28.32 o
  14   0   8     1288.23     1149.81     44.02 o
  16   0   8     3027.39     3013.32     54.35 o
  18   0   8     1264.67     1216.74     37.73 o
  20   0   8      928.81      815.65     34.58 o
  22   0   8     1181.37     1055.94     37.28 o
  24   0   8       31.65       41.77     33.24 o
   0   1   8     6940.53     7065.51     50.75 o
   1   1   8       77.95       66.99     19.05 o
   2   1   8     6030.81     5909.81     34.02 o
   3   1   8     2204.44     2348.58     39.97 o
   4   1   8     4477.07     4769.93     52.10 o
   5   1   8    12126.71    11263.67     78.15 o
   6   1   8     2436.69     2408.77     48.06 o
   7   1   8     4896.46     4940.60     61.98 o
   8   1   8     2017.42     2004.09     46.26 o
   9   1   8     6628.34     6528.33     70.07 o
  10   1   8       93.42      114.53     35.48 o
  11   1   8    11278.60    11892.03     89.38 o
  14   1   8      249.07      232.66     52.10 o
  15   1   8     1541.35     1630.05    105.55 o
  16   1   8      223.15      199.88     20.52 o
  17   1   8     1298.68     1294.01     27.16 o
  18   1   8      502.07      464.84     23.59 o
  19   1   8       81.20       94.48     20.71 o
  20   1   8      265.64      266.38     18.98 o
  21   1   8       13.11        0.15     20.58 o
  22   1   8      323.46      310.16     22.76 o
  23   1   8        4.69       11.37     17.80 o
  24   1   8       31.32       35.78     20.17 o
   0   2   8    20797.41    22052.15     77.25 o
   1   2   8     1442.60     1431.76     22.52 o
   2   2   8     2981.30     2918.68     23.74 o
   3   2   8      191.77      175.54     18.07 o
   4   2   8      768.96      753.69     20.76 o
   5   2   8    10081.08     9874.50     78.38 o
   6   2   8     3287.89     3414.87    143.95 o
   7   2   8     8282.30     8003.77     64.68 o
   8   2   8     3491.31     3448.99     48.06 o
   9   2   8     4164.10     3790.34     49.41 o
  10   2   8       64.76       62.43     25.15 o
  11   2   8     8404.82     5165.62     51.20 o
  15   2   8     1916.83      242.54     32.34 o
  16   2   8     1315.17      898.74     49.86 o
  17   2   8      862.12      655.30     44.47 o
  18   2   8       45.24       28.30     35.48 o
  19   2   8       94.21       80.26     18.69 o
  20   2   8      205.29      149.97     19.50 o
  21   2   8       19.46        9.87     20.85 o
  22   2   8      156.32      139.72     21.42 o
  23   2   8       28.54       51.42     21.03 o
  24   2   8       43.62       44.44     21.61 o
   0   3   8    37647.52    37600.22     93.87 o
   1   3   8     1194.16     1334.42     77.93 o
   2   3   8     3201.11     3125.04     59.51 o
   3   3   8     5028.70     5188.06     27.84 o
   4   3   8     9519.66     9246.56     34.75 o
   5   3   8      149.94      144.01     15.54 o
   6   3   8     8390.28     7922.45    211.77 o
   7   3   8     2252.14     1994.49     38.85 o
   8   3   8      938.07      900.67     54.80 o
   9   3   8      371.70      356.03     19.31 o
  10   3   8       70.17       74.11     23.36 o
  11   3   8      103.25       -6.29     16.62 o
  18   3   8      175.21       18.41     15.72 o
  22   3   8      482.62      488.22     26.50 o
  23   3   8       86.56       86.24     23.80 o
  24   3   8       28.34       21.56     28.75 o
   0   4   8     7801.57     7954.82     46.71 o
   1   4   8      459.19      502.40     16.17 o
   2   4   8      423.15      389.54     18.73 o
   3   4   8     5165.23     4817.84     82.19 o
   4   4   8     6793.66     6520.42     45.14 o
   5   4   8    10224.73     9388.62    320.69 o
   6   4   8      208.10      223.25     14.79 o
   7   4   8      891.32      932.63     19.85 o
   8   4   8     2633.49     2536.87    202.34 o
   9   4   8      784.47      794.85     15.94 o
  10   4   8     1868.83     1844.41    102.41 o
  11   4   8     5427.70     4156.50   1672.62 o
   0   5   8     2222.32     2381.37     31.89 o
   1   5   8     3192.31     3153.37    100.16 o
   2   5   8     2251.03     2211.56     20.40 o
   3   5   8     2069.55     2002.37     19.42 o
   4   5   8       21.38       16.07     26.50 o
   5   5   8     2198.28     2323.21     56.37 o
   6   5   8     3060.40     3349.88     88.26 o
   7   5   8     2032.90     2002.98    107.35 o
   8   5   8     4236.53     4104.46    327.43 o
   9   5   8      609.81      686.08     66.70 o
  10   5   8     1558.94     1468.89     68.72 o
  11   5   8     3832.77     3780.69    185.50 o
  12   5   8      698.47      712.79     18.86 o
   0   6   8     6061.81     5877.97     40.42 o
   1   6   8     5183.84     5344.71     96.57 o
   2   6   8     1258.36     1316.73     25.83 o
   3   6   8     8400.60     8597.97     41.77 o
   4   6   8     2091.41     2003.66     43.79 o
   5   6   8      139.47      165.28     32.34 o
   6   6   8     1477.69     1443.44    111.61 o
   7   6   8      930.78      938.29     25.83 o
   8   6   8       15.66       28.38     13.04 o
   9   6   8      418.90      378.78     23.80 o
  10   6   8      351.20      357.56     20.89 o
  11   6   8       85.70      147.15     32.56 o
  12   6   8        5.06       -0.15     12.79 o
  13   6   8      493.06      460.37     17.52 o
  14   6   8      351.88      359.77     23.80 o
   0   7   8     1016.83      945.90     26.50 o
   1   7   8      932.88      870.90     64.68 o
   2   7   8      251.01      233.08     25.38 o
   3   7   8     2157.55     2041.49     18.99 o
   4   7   8     1690.69     1651.56     18.02 o
   5   7   8      792.40      737.73     51.20 o
   6   7   8       13.62       15.33     37.50 o
   7   7   8      391.71      373.29     17.15 o
   8   7   8     3554.88     3212.23     76.35 o
   9   7   8      848.47      753.58     24.70 o
  10   7   8      663.68      629.62     17.61 o
  11   7   8      647.37      593.49     15.50 o
  12   7   8      963.93      834.23     59.06 o
  13   7   8      308.86      242.18     68.27 o
  14   7   8      896.22      965.21     26.05 o
  15   7   8       22.30       91.18     22.46 o
   0   8   8      526.59      532.24     23.80 o
   1   8   8      715.52      657.26     13.49 o
   2   8   8      563.03      546.22     17.78 o
   3   8   8      941.79      988.77     53.67 o
   4   8   8      560.00      509.96     19.99 o
   5   8   8      174.93      150.65     11.91 o
   6   8   8      801.26      847.68     82.64 o
   7   8   8      806.28      831.36     51.65 o
   8   8   8     2926.29     2968.96    138.79 o
   9   8   8       35.12       42.64     39.75 o
  10   8   8      425.84      381.93     29.19 o
  11   8   8      190.13      205.95     16.20 o
  12   8   8      939.80      927.79     81.52 o
  13   8   8       56.45       60.19     16.51 o
  14   8   8     1012.56      998.66     42.67 o
  15   8   8      105.49       86.88     68.72 o
  16   8   8       71.55      112.74     22.46 o
   0   9   8      200.90      170.23     16.17 o
   1   9   8     1315.22     1288.48     19.37 o
   2   9   8       73.02      102.07     45.81 o
   3   9   8     4064.56     3965.99    181.45 o
   4   9   8       26.83       48.33     23.36 o
   5   9   8      198.24      213.42     17.97 o
   6   9   8       28.90       44.06     15.94 o
   7   9   8      806.80      899.99     18.26 o
   8   9   8       22.48       11.96     13.12 o
   9   9   8       89.62       82.49     12.79 o
  10   9   8        2.58       18.06     22.91 o
  11   9   8       26.66       37.05     15.24 o
  12   9   8       45.59       31.10     13.03 o
  13   9   8      214.27      234.47     25.83 o
  14   9   8       17.12       29.73     51.20 o
  15   9   8      100.15       84.23     13.21 o
  16   9   8        9.99      -12.80     34.36 o
  17   9   8       73.66       97.02     11.59 o
  18   9   8        0.95        3.14     15.72 o
   0  10   8       60.26      128.90     22.46 o
   1  10   8      312.04      265.22     35.93 o
   2  10   8      244.06      291.44     46.94 o
   3  10   8     1127.24     1165.89     19.05 o
   4  10   8      486.10      469.26     21.78 o
   5  10   8      120.68      201.23     24.03 o
   6  10   8      143.15      160.89     13.29 o
   7  10   8      120.23      184.19     34.14 o
   8  10   8     1293.67     1164.59     84.44 o
   9  10   8        9.01       59.54     13.26 o
  10  10   8      130.81      121.61     23.36 o
  11  10   8       26.90      -18.98     24.25 o
  12  10   8      350.76      414.66     16.99 o
  13  10   8       29.51       50.44     27.62 o
  14  10   8      321.86      281.68     13.87 o
  15  10   8       13.21       39.97     15.88 o
  16  10   8       10.84       24.25     29.64 o
  17  10   8       20.58       16.81     22.91 o
  18  10   8       32.06       15.80     34.14 o
   0  11   8       33.21       15.27     15.27 o
   1  11   8       37.36       93.02     22.68 o
   2  11   8       63.02      105.18     13.12 o
   3  11   8      327.02      277.39     16.84 o
   4  11   8      232.89      280.58     66.25 o
   5  11   8       81.81       35.36     18.19 o
   6  11   8       95.40      171.60     37.28 o
   7  11   8       22.55       10.19     58.84 o
   8  11   8      978.73      955.55     32.56 o
   9  11   8       28.82       39.11     17.52 o
  10  11   8      119.84      163.62     31.22 o
  11  11   8       34.57       43.35     16.04 o
  12  11   8      224.74      146.99     24.25 o
  13  11   8       28.46      -11.67     46.26 o
  14  11   8      219.95      185.04     17.07 o
  15  11   8        3.86       -5.68     13.04 o
  16  11   8        5.91       35.72     34.81 o
   0  12   8      147.20      193.13     23.36 o
   1  12   8      290.37      332.23     16.51 o
   2  12   8       38.05       92.24     30.09 o
   3  12   8      715.36      694.58     17.93 o
   4  12   8       36.62       54.77     12.63 o
   5  12   8       55.93      106.43     57.72 o
   6  12   8       29.04       19.13     40.20 o
   7  12   8       85.34       81.59     18.86 o
   8  12   8        2.50       12.76     12.88 o
   9  12   8       28.90       84.34     28.52 o
  10  12   8        3.48        8.91     36.16 o
  11  12   8       20.70       43.81     13.45 o
  12  12   8       10.64       55.24     13.12 o
  13  12   8       44.60       73.41     13.45 o
  14  12   8        2.16       -3.14     16.17 o
   0  13   8       65.00       70.52     16.17 o
   1  13   8       58.55       58.42     13.38 o
   2  13   8       65.72       96.81     49.41 o
   3  13   8       81.50      161.43     15.72 o
   4  13   8        5.44        0.29     13.26 o
   5  13   8       28.09       -7.15     25.38 o
   6  13   8       72.20       58.83     11.59 o
   7  13   8       61.72       79.21     13.36 o
   8  13   8      188.66      185.84     26.28 o
   9  13   8        2.30       23.24     16.04 o
  10  13   8       24.36       53.19     19.76 o
  11  13   8       34.95       30.40     17.74 o
   0  14   8       27.00       32.34     15.72 o
   1  14   8       12.16      -14.01     31.22 o
   2  14   8        6.71        4.18     37.05 o
   3  14   8       45.35       84.15     35.48 o
   4  14   8       40.64       56.64     19.99 o
   5  14   8       52.82       67.57     11.75 o
   6  14   8        6.10       15.98     20.21 o
   7  14   8        3.78       14.67     44.69 o
  16   0   9     1061.08     1082.64     87.36 o
  18   0   9     1338.45     1230.21     49.41 o
  20   0   9      486.76      414.11     36.38 o
  22   0   9       47.11       35.03     35.48 o
  24   0   9      258.23      191.34     35.93 o
   1   1   9     9336.34     9546.30     63.33 o
   2   1   9     8292.54     7840.28     56.14 o
   3   1   9     2311.16     2096.16     36.83 o
   4   1   9      503.03      566.82     34.58 o
   5   1   9     2592.27     2755.51     43.12 o
   6   1   9     1476.52     1549.10     41.77 o
   7   1   9     8200.31     8212.63     79.50 o
   8   1   9      736.06      822.39     42.67 o
   9   1   9     7728.90     7524.98     82.64 o
  10   1   9      929.09      876.28     42.67 o
  11   1   9      208.91      173.37     39.97 o
  12   1   9      308.76      285.66     40.42 o
  13   1   9     3009.91     2631.54     57.04 o
  14   1   9      519.86      487.42     25.87 o
  15   1   9     1528.72     1125.56    355.95 o
  16   1   9      146.75      165.29     33.69 o
  17   1   9      750.94      717.73     34.58 o
  18   1   9      426.38      373.69     31.44 o
  19   1   9       37.45       66.92     31.89 o
  20   1   9       70.97       70.52     27.40 o
  21   1   9      342.21      310.60     51.20 o
  22   1   9        3.86        5.37     23.43 o
  23   1   9      104.13       82.76     24.89 o
  24   1   9       53.46       65.13     33.24 o
   1   2   9     7970.26     8021.95     35.50 o
   2   2   9     1750.76     1824.98     71.41 o
   3   2   9     3478.45     3575.28    161.92 o
   4   2   9    10156.72    10279.68    108.69 o
   5   2   9     4823.99     4745.13     33.01 o
   6   2   9     1195.33     1093.67     37.28 o
   7   2   9     7234.25     6844.08     57.04 o
   8   2   9      752.09      693.93     29.64 o
   9   2   9     5257.36     4950.48     54.80 o
  10   2   9     1056.63      990.82     35.03 o
  11   2   9      299.95      259.16     26.05 o
  12   2   9     1466.43     1300.28     37.73 o
  13   2   9     4462.46     3888.25     49.86 o
  14   2   9      118.81      134.74     27.85 o
  18   2   9      347.49      397.04     30.09 o
  19   2   9       26.12       57.49     22.01 o
  20   2   9      214.61      228.62     28.75 o
  21   2   9      332.53      278.02     25.60 o
  22   2   9       38.25       23.80     27.85 o
  23   2   9       55.28       55.24     28.75 o
  24   2   9       93.21       66.47     24.70 o
   1   3   9     1498.15     1319.30     67.82 o
   2   3   9     8385.70     8292.30     34.72 o
   3   3   9     3095.75     3014.37    113.86 o
   4   3   9    11718.61    11956.11    271.06 o
   5   3   9     1534.71     1506.74     51.65 o
   6   3   9     4831.22     4956.43    192.46 o
   7   3   9     2726.09     2619.22     21.75 o
   8   3   9      908.81      899.03     36.83 o
   9   3   9      810.34      755.01     31.89 o
  10   3   9     2018.99     1900.78     33.69 o
  11   3   9       19.81       32.79     22.91 o
  12   3   9     2352.18     2234.95     35.48 o
  13   3   9      678.23      627.46     26.95 o
  14   3   9     1121.27      845.74     28.75 o
  21   3   9       92.72       94.32     22.91 o
  22   3   9       37.17       43.57     27.85 o
  23   3   9       47.16       54.35     23.36 o
   1   4   9     6017.02     5906.02     62.43 o
   2   4   9     5844.92     5849.97     96.57 o
   3   4   9     1304.73     1284.21     18.00 o
   4   4   9       98.76       71.89     14.37 o
   5   4   9     1407.65     1563.10     39.08 o
   6   4   9     4442.55     4113.42    122.84 o
   7   4   9     4501.90     4562.44    143.73 o
   8   4   9      932.62      872.88     23.13 o
   9   4   9     2309.10     2280.72    213.79 o
  10   4   9     1718.05     1719.12    140.36 o
  11   4   9      182.96      171.12     23.80 o
  12   4   9      779.10      728.51     26.50 o
  13   4   9     2246.43     1869.34     32.79 o
  14   4   9      667.84      540.77     26.05 o
  23   4   9       95.94       76.80     24.25 o
   1   5   9     1193.69     1350.74     20.79 o
   2   5   9     4428.37     4490.32     62.43 o
   3   5   9     1591.04     1556.84     21.25 o
   4   5   9     2083.50     1975.19     19.30 o
   5   5   9     1009.04     1019.21     20.66 o
   6   5   9     1954.27     1818.44    137.89 o
   7   5   9     1664.56     1578.88     18.13 o
   8   5   9       42.31       81.35     16.67 o
   9   5   9     3898.42     3798.76    132.05 o
  10   5   9     2122.29     2203.10    189.31 o
  11   5   9       34.53       35.35     13.25 o
  12   5   9      854.05      811.71     21.33 o
  13   5   9     1110.60     1002.04     27.40 o
  14   5   9       58.10       35.48     16.17 o
  15   5   9       46.50        3.14     15.72 o
   1   6   9     3238.86     3016.64    148.44 o
   2   6   9     3545.03     3541.41    100.16 o
   3   6   9      854.71      901.21     16.40 o
   4   6   9      539.78      546.27     52.33 o
   5   6   9     3638.56     3517.09     26.05 o
   6   6   9      969.44      878.58     22.01 o
   7   6   9     1406.13     1388.58    125.54 o
   8   6   9      342.13      321.78     26.05 o
   9   6   9     1620.37     1631.46    190.66 o
  10   6   9     1353.58     1271.95     71.64 o
  11   6   9      107.63      124.80     15.88 o
  12   6   9      106.99      101.77     39.30 o
  13   6   9      828.95      799.00     22.91 o
  14   6   9      242.48      132.50     23.36 o
  15   6   9      449.86      430.73     24.25 o
  16   6   9       80.88       39.52     15.72 o
   1   7   9     1711.94     1699.45     71.86 o
   2   7   9     1774.38     1770.24     97.24 o
   3   7   9      490.15      487.77     14.62 o
   4   7   9      366.02      410.93     14.62 o
   5   7   9      581.77      580.90     17.46 o
   6   7   9     1851.73     1729.06     99.49 o
   7   7   9      843.78      915.45     57.94 o
   8   7   9      294.97      265.01     21.33 o
   9   7   9      338.39      352.02     16.82 o
  10   7   9     1053.97     1015.28     40.87 o
  11   7   9       80.50       38.63     21.56 o
  12   7   9      620.53      518.78     37.95 o
  13   7   9      443.41      436.94     15.94 o
  14   7   9      229.16      241.27     16.20 o
  15   7   9      393.17      370.21     16.39 o
  16   7   9      255.84      201.67     16.62 o
  17   7   9       69.73       56.14     22.46 o
  18   7   9      167.19       74.11     15.72 o
   1   8   9      816.03      969.87     56.59 o
   2   8   9     1085.69      967.93     38.40 o
   3   8   9      373.24      339.28     36.61 o
   4   8   9     2297.75     2189.11    199.42 o
   5   8   9      688.35      710.14     86.69 o
   6   8   9     1298.20     1366.78     51.65 o
   7   8   9      304.96      301.74     22.91 o
   8   8   9      199.69      245.99     50.53 o
   9   8   9      652.51      632.43     60.63 o
  10   8   9     1231.77     1312.52     48.28 o
  11   8   9       17.95       20.62     13.92 o
  12   8   9      791.43      845.99     81.30 o
  13   8   9      271.92      269.55     24.70 o
  14   8   9      120.88      159.08     37.50 o
  15   8   9       10.73       -0.52     30.32 o
  16   8   9      271.25      241.56     36.16 o
  17   8   9       83.91       88.48     21.56 o
  18   8   9      164.16      121.72     22.46 o
  19   8   9        1.95       -2.69     16.17 o
  20   8   9       79.22       89.38     23.80 o
   1   9   9     1866.14     1923.58     20.96 o
   2   9   9       63.56       62.27     16.35 o
   3   9   9      321.29      322.53     37.50 o
   4   9   9      150.92      137.00     13.54 o
   5   9   9     1416.08     1570.50    192.23 o
   6   9   9       12.98       -8.39     17.07 o
   7   9   9      948.63      913.89     18.41 o
   8   9   9       60.73       70.96     12.79 o
   9   9   9      544.54      587.49     62.88 o
  10   9   9       69.47      131.35     40.65 o
  11   9   9       72.64      109.66     11.12 o
  12   9   9       19.06       39.87     15.08 o
  13   9   9      380.74      355.34     17.15 o
  14   9   9        1.67       31.86     15.94 o
  15   9   9      193.86      225.13     43.79 o
  16   9   9       17.92       18.19     39.75 o
  17   9   9      177.83      171.35     14.01 o
  18   9   9       17.03        8.53     22.91 o
  19   9   9       22.87       67.37     23.36 o
   1  10   9      582.97      686.38     34.36 o
   2  10   9      549.84      550.70     50.98 o
   3  10   9       27.92       60.64     13.21 o
   4  10   9      539.47      548.98     17.29 o
   5  10   9      414.55      441.76     20.89 o
   6  10   9      545.18      470.99     14.67 o
   7  10   9      157.02      189.71     50.75 o
   8  10   9       38.09       85.08     25.60 o
   9  10   9      114.43      154.56     24.93 o
  10  10   9      510.96      475.09     17.14 o
  11  10   9       11.03       27.02     16.04 o
  12  10   9      211.03      146.86     13.45 o
  13  10   9       46.50       48.88     22.01 o
  14  10   9       23.55        1.16     15.87 o
  15  10   9       29.07       62.68     24.25 o
  16  10   9       61.29       53.49     24.93 o
  17  10   9       53.30       77.17     16.51 o
   1  11   9      100.74      118.62     16.20 o
   2  11   9      310.75      323.02     16.97 o
   3  11   9       93.33       91.66     13.70 o
   4  11   9      162.69      123.45     11.27 o
   5  11   9      120.60      115.58     12.96 o
   6  11   9      369.65      368.65     33.24 o
   7  11   9       86.05      105.61     12.63 o
   8  11   9       21.38        8.33     19.76 o
   9  11   9       46.84       61.97     20.21 o
  10  11   9      376.58      371.84     14.29 o
  11  11   9        3.54       12.13     15.88 o
  12  11   9      172.35      206.72     62.66 o
  13  11   9       34.98       47.11     13.12 o
  14  11   9       22.45       58.74     27.85 o
  15  11   9       17.12       -0.69     13.45 o
   1  12   9      428.75      427.51     62.21 o
   2  12   9       15.89       53.31     17.52 o
   3  12   9       35.78       56.04     15.87 o
   4  12   9       11.76      -15.72     15.72 o
   5  12   9      199.25      164.46     33.46 o
   6  12   9       21.18       17.89     24.03 o
   7  12   9      135.07      111.26     15.27 o
   8  12   9       11.05      -12.63     12.63 o
   9  12   9       90.61       52.30     20.21 o
  10  12   9       20.64        8.59     17.74 o
  11  12   9       16.50       43.91     19.09 o
  12  12   9       10.10       -0.66     47.38 o
  13  12   9       68.07       79.46     13.54 o
   1  13   9       94.42       90.65     29.64 o
   2  13   9      103.94      110.37     15.94 o
   3  13   9       27.44       21.40     18.19 o
   4  13   9      120.71      100.47     16.35 o
   5  13   9       61.67       76.64     39.08 o
   6  13   9       70.77      110.35     13.36 o
   7  13   9        0.58      -16.04     16.04 o
   8  13   9        5.70       33.34     11.27 o
   9  13   9       15.40       10.92     27.62 o
  10  13   9       89.75       41.45     13.87 o
   1  14   9       49.85       84.93     43.34 o
   2  14   9       41.62       -6.58     35.71 o
   3  14   9        4.76       18.41     16.51 o
   4  14   9       15.84       27.37     11.59 o
   5  14   9       17.26       53.70     22.46 o
   1   1  10     5938.60     5700.55     45.81 o
   2   1  10     1810.13     1810.95     35.03 o
   3   1  10    19855.60    20159.45     85.34 o
   4   1  10     1267.14     1232.46     39.08 o
   5   1  10     2964.18     3225.31     49.41 o
   6   1  10     1021.63      968.36     37.73 o
   7   1  10     2287.30     2067.87     46.26 o
   8   1  10     1185.55     1271.98     49.41 o
   9   1  10      595.74      559.64     44.02 o
  10   1  10      916.28      893.35     51.65 o
  11   1  10      226.19      218.73     48.51 o
  12   1  10     1718.69     1661.39     72.76 o
  13   1  10      790.31      731.02     40.84 o
  14   1  10     1047.44      921.69     42.04 o
  15   1  10      925.26      951.54     39.70 o
  16   1  10      132.74      137.13     30.23 o
  17   1  10      414.09      383.53     32.21 o
  18   1  10       95.81       92.06     26.77 o
  19   1  10     1100.50     1043.17     37.48 o
  20   1  10        3.16       16.03     26.99 o
  21   1  10       42.77       55.80     27.46 o
  22   1  10        6.07       14.35     27.93 o
  23   1  10      196.47      162.87     35.25 o
   0   2  10     1366.85     1269.29     30.99 o
   1   2  10     9782.46     9822.49    224.12 o
   2   2  10      283.86      268.09     16.17 o
   3   2  10    16637.75    15956.06    170.45 o
   4   2  10      708.24      650.22     18.19 o
   5   2  10      120.12      120.82     24.70 o
   6   2  10     1108.81     1255.36     31.89 o
   7   2  10     2820.23     2987.72     45.81 o
   8   2  10     7121.51     6908.31     61.98 o
   9   2  10      449.13      488.67     27.40 o
  10   2  10        2.82        4.94     23.80 o
  11   2  10      556.54      525.50     31.89 o
  12   2  10      457.48      416.36     35.93 o
  13   2  10      508.65      452.29     31.89 o
  14   2  10     1417.77     1327.22     42.22 o
  15   2  10      669.46      630.15     36.83 o
  16   2  10      719.01      621.62     36.83 o
  17   2  10      283.07      257.01     21.99 o
  18   2  10       89.01       88.52     22.38 o
  19   2  10      826.73      790.21     70.29 o
  20   2  10       61.22       59.25     20.70 o
  21   2  10       55.19       55.36     19.37 o
  22   2  10       68.00       48.28     19.69 o
  23   2  10      222.38      201.71     22.63 o
   0   3  10      835.86      896.05     27.40 o
   1   3  10      942.30      974.72     46.26 o
   2   3  10      308.78      289.89     18.10 o
   3   3  10      435.14      439.18     15.28 o
   4   3  10     4041.15     4292.71     35.71 o
   5   3  10     4398.28     4333.35    128.23 o
   6   3  10      704.52      739.55     20.50 o
   7   3  10      804.51      863.74     53.22 o
   8   3  10    10216.31     9459.90     59.74 o
   9   3  10       23.80       54.35     29.64 o
  10   3  10     1958.28     1866.20     34.14 o
  11   3  10     2767.15     2628.85     38.18 o
  12   3  10     2821.95     2543.06     38.63 o
  13   3  10      166.61      129.35     24.25 o
  14   3  10     2637.38     2212.49     41.77 o
  15   3  10      424.38      361.11     29.64 o
  16   3  10      339.18      291.50     28.75 o
  17   3  10       64.94       46.26     26.50 o
  18   3  10      325.69      332.82     28.75 o
  19   3  10       50.49       21.11     26.05 o
  20   3  10       10.03       -6.51     17.57 o
  21   3  10        6.26       -1.54     16.94 o
  22   3  10       19.07       11.83     17.47 o
  23   3  10        2.09       14.37     20.01 o
   0   4  10     6406.83     6496.44     39.08 o
   1   4  10     1307.59     1319.68     24.93 o
   2   4  10      166.65      171.48     17.78 o
   3   4  10     8964.59     9007.73    232.21 o
   4   4  10     5720.20     5761.23     29.41 o
   5   4  10     2223.23     2188.00     20.18 o
   6   4  10      677.49      643.06     18.41 o
   7   4  10      370.52      423.40     22.91 o
   8   4  10     1848.98     1740.40     67.82 o
   9   4  10      411.89      394.18     20.89 o
  10   4  10      495.16      472.95     26.05 o
  11   4  10     2388.36     2044.96     38.63 o
  12   4  10      670.18      568.62     26.95 o
  13   4  10      912.80      799.03     27.85 o
  14   4  10      256.21      207.95     29.64 o
  15   4  10       12.99      -18.86     23.36 o
  16   4  10      368.77      267.69     24.70 o
  17   4  10      257.72      244.34     23.36 o
  18   4  10      205.24      162.14     27.85 o
  19   4  10      601.39      444.65     25.15 o
  20   4  10       94.00       60.63     22.01 o
  21   4  10        8.92       11.23     21.56 o
  22   4  10      128.20      100.16     23.36 o
   0   5  10     7347.76     7501.18     44.47 o
   1   5  10     1656.81     1657.13     19.10 o
   2   5  10      861.13      839.05     31.44 o
   3   5  10     3258.72     3214.15    107.79 o
   4   5  10     1239.71     1204.63     21.56 o
   5   5  10      394.84      422.97     17.78 o
   6   5  10     2159.26     2032.60     18.93 o
   7   5  10     1716.88     1827.90     95.89 o
   8   5  10      661.22      630.01     18.24 o
   9   5  10       84.40       98.96     14.33 o
  10   5  10       68.65       93.63     13.21 o
  11   5  10      499.79      446.52     26.28 o
  12   5  10      230.95      188.19     23.80 o
  13   5  10       73.42       52.55     22.91 o
  14   5  10      731.03      644.07     25.15 o
  15   5  10      348.37      305.42     27.85 o
  16   5  10      530.06      469.81     24.70 o
  17   5  10       19.59      -14.37     22.46 o
  18   5  10       28.85       27.85     22.01 o
  19   5  10      324.26      212.00     28.75 o
  20   5  10      175.32      126.66     23.36 o
  21   5  10        8.51        9.88     22.91 o
  22   5  10      226.52      163.94     24.70 o
   0   6  10      387.06      378.18     17.97 o
   1   6  10      127.13      129.15     16.67 o
   2   6  10      300.93      389.54     57.49 o
   3   6  10      548.39      590.21     15.09 o
   4   6  10      309.99      306.52     17.31 o
   5   6  10     2331.87     2281.24     30.32 o
   6   6  10      494.82      529.53     17.94 o
   7   6  10     2095.81     2129.80     87.36 o
   8   6  10     2725.97     2581.12    193.81 o
   9   6  10     1084.61     1114.90     76.58 o
  10   6  10      351.83      354.20     61.53 o
  11   6  10     2584.63     2452.15    173.37 o
  12   6  10      582.14      550.42     37.28 o
  13   6  10      203.72      203.65     31.22 o
  14   6  10      532.52      509.78     24.70 o
  15   6  10      336.86      345.39     23.36 o
  16   6  10       10.74        9.88     22.01 o
  17   6  10      232.21      155.85     23.36 o
  18   6  10       34.00       49.86     22.46 o
  19   6  10        3.25       13.03     26.95 o
  20   6  10       13.44       36.83     22.01 o
  21   6  10        2.46      -23.36     23.36 o
   0   7  10     4820.34     4862.90     37.28 o
   1   7  10      469.97      480.65     32.34 o
   2   7  10      143.46      169.66     16.67 o
   3   7  10      776.14      748.61     19.09 o
   4   7  10     2268.88     2161.69    148.89 o
   5   7  10      866.45      854.98     33.01 o
   6   7  10      976.38      861.21     18.41 o
   7   7  10      103.50      170.35     55.24 o
   8   7  10      350.74      323.01     14.11 o
   9   7  10      690.63      717.51    106.22 o
  10   7  10      158.35       99.14     13.87 o
  11   7  10      442.37      480.79     55.69 o
  12   7  10      166.35      129.50     21.56 o
  13   7  10      216.28      265.05     85.11 o
  14   7  10        9.20       19.05     15.08 o
  15   7  10        9.22      -13.92     21.11 o
  16   7  10      398.49      330.57     24.25 o
  17   7  10      277.48      223.67     23.80 o
  18   7  10       89.15       66.02     22.91 o
  19   7  10       73.05       60.63     22.01 o
  20   7  10       62.56       53.45     23.80 o
   0   8  10     2964.51     2595.61     25.60 o
   1   8  10      177.64      234.84     17.31 o
   2   8  10     1000.70      998.68     18.41 o
   3   8  10      125.28      147.21     14.34 o
   4   8  10     1381.37     1349.42    101.51 o
   5   8  10      614.65      575.20     42.67 o
   6   8  10     2101.34     1901.39     58.61 o
   7   8  10      659.28      645.30     88.93 o
   8   8  10      183.50      165.26     13.36 o
   9   8  10       95.30       93.82     25.83 o
  10   8  10       35.08       31.47     24.93 o
  11   8  10      485.14      506.41     20.44 o
  12   8  10       11.10       30.93     15.27 o
  13   8  10        1.00       -9.74     12.55 o
  14   8  10      105.63       90.81     15.72 o
  15   8  10      140.29      169.30     34.14 o
  16   8  10      306.98      215.59     23.80 o
  17   8  10       16.30       29.19     22.01 o
  18   8  10       47.55       17.52     23.36 o
  19   8  10       29.48       35.48     23.36 o
   0   9  10       81.02      123.07     15.72 o
   1   9  10       43.08       49.85     12.88 o
   2   9  10      180.65      197.07     17.07 o
   3   9  10       78.69      102.75     15.72 o
   4   9  10       14.73       40.39     13.03 o
   5   9  10     1502.18     1468.50     18.02 o
   6   9  10      124.43       57.43     83.09 o
   7   9  10      493.73      430.96     28.07 o
   8   9  10       26.47       38.39     21.11 o
   9   9  10      730.91      692.92     68.05 o
  10   9  10       11.00       90.10     18.86 o
  11   9  10     1370.70     1336.20    133.85 o
  12   9  10        9.72        8.34     12.55 o
  13   9  10       64.05       75.67     12.46 o
  14   9  10       23.50       27.53     27.17 o
  15   9  10      230.60      250.55     16.51 o
  16   9  10       13.74       18.75     33.69 o
  17   9  10      107.41       52.55     17.07 o
  18   9  10        5.10       -0.90     23.36 o
   0  10  10     1153.72     1277.82     26.50 o
   1  10  10       23.32        1.60     43.34 o
   2  10  10      405.52      460.13     22.46 o
   3  10  10       48.93       57.87     22.91 o
   4  10  10      345.75      291.10     35.03 o
   5  10  10      172.81      196.43     13.87 o
   6  10  10      384.49      322.54     11.91 o
   7  10  10      101.54      135.92     37.05 o
   8  10  10       21.00       87.73     35.48 o
   9  10  10      165.62       95.54     16.20 o
  10  10  10        9.32       11.90     23.58 o
  11  10  10      277.31      324.00     21.56 o
  12  10  10        2.28       29.41     23.13 o
  13  10  10        7.29       31.01     36.16 o
  14  10  10       20.78       -6.29     37.05 o
  15  10  10       66.14       95.44     39.30 o
  16  10  10      109.70      124.68     25.83 o
   0  11  10     1071.65      920.75     26.05 o
   1  11  10        0.17        2.01     24.93 o
   2  11  10      118.97      132.16     48.51 o
   3  11  10       52.11       38.40     16.17 o
   4  11  10      327.77      355.58     12.22 o
   5  11  10      137.63      119.51     15.05 o
   6  11  10      278.04      310.53     16.35 o
   7  11  10       20.51       31.22     22.01 o
   8  11  10       18.90       49.61     28.75 o
   9  11  10       52.01      120.18     31.66 o
  10  11  10        3.88       -1.27     24.93 o
  11  11  10       90.54       89.60     11.59 o
  12  11  10       13.21       23.83     14.15 o
  13  11  10        9.83       24.65     20.66 o
  14  11  10       21.04       13.10     12.96 o
   0  12  10       36.01       29.19     22.91 o
   1  12  10        5.81       13.99     26.28 o
   2  12  10        5.37        0.45     31.89 o
   3  12  10       27.24       33.26     11.10 o
   4  12  10       10.00       13.74     17.74 o
   5  12  10      209.17      155.32     30.77 o
   6  12  10       13.99       87.24     15.72 o
   7  12  10       90.43      118.10     20.21 o
   8  12  10       46.34       65.49     26.05 o
   9  12  10      141.64      144.94     13.87 o
  10  12  10        8.71       57.30     13.45 o
  11  12  10      288.57      270.79     66.70 o
  12  12  10        7.92      -16.51     16.51 o
   0  13  10      286.94      325.18     24.25 o
   1  13  10       39.25       37.59     27.40 o
   2  13  10       66.07      157.38     68.05 o
   3  13  10       40.64       45.74     15.94 o
   4  13  10       32.94       48.33     13.12 o
   5  13  10       21.61       23.79     11.10 o
   6  13  10       89.82       83.46     54.35 o
   7  13  10       33.52       79.81     38.40 o
   8  13  10       26.45      102.94     18.41 o
   0  14  10      132.28       99.26     24.25 o
   1  14  10       26.19       19.42     25.38 o
   2  14  10       14.91       76.80     22.91 o
   4   1  11      695.63      699.77     28.75 o
   5   1  11     5103.85     4998.99     54.80 o
   6   1  11     2889.98     2733.95     47.61 o
   7   1  11     4107.22     3982.57     57.04 o
   8   1  11      138.80      165.73     35.48 o
   1   2  11     8709.34     8701.35     87.13 o
   2   2  11      842.35      857.41     19.85 o
   3   2  11     1492.37     1531.40     25.15 o
   4   2  11     3777.49     3670.87     41.32 o
   5   2  11     6513.69     6284.44     51.20 o
   6   2  11     1045.93     1073.91     31.44 o
   7   2  11     1256.01     1222.13     37.28 o
   8   2  11       98.11       96.12     29.64 o
   9   2  11     2313.55     2153.65     43.12 o
  10   2  11      557.72      591.97     36.83 o
  11   2  11      198.96      189.54     30.09 o
  12   2  11     1618.42     1515.42     41.32 o
  13   2  11     1395.89     1271.98     48.06 o
  14   2  11       33.29       39.08     31.89 o
  15   2  11      530.26      471.60     37.73 o
  16   2  11      282.23      274.00     27.15 o
  17   2  11      954.59      861.76     33.96 o
  18   2  11      208.42      187.10     26.20 o
  19   2  11        5.71        8.44     25.49 o
  20   2  11       58.50       60.14     28.71 o
  21   2  11      331.00      283.29     35.42 o
   1   3  11      381.12      388.37     20.44 o
   2   3  11     4643.92     4770.18     47.83 o
   3   3  11     1930.02     1929.74     40.20 o
   4   3  11     3520.41     3541.82     45.81 o
   5   3  11      874.18      887.43     16.62 o
   6   3  11     2840.04     2839.60     66.25 o
   7   3  11      879.96      812.06     27.85 o
   8   3  11      202.15      226.82     25.15 o
   9   3  11     1153.66     1072.11     30.54 o
  10   3  11     2457.23     2344.99     40.87 o
  11   3  11       23.74       43.12     28.30 o
  12   3  11     3372.60     3082.93     41.77 o
  13   3  11      712.74      696.18     33.24 o
  14   3  11      403.04      413.66     30.09 o
  15   3  11      324.46      296.44     29.64 o
  16   3  11      852.89      795.89     33.24 o
  17   3  11       38.22       42.67     26.50 o
  18   3  11      267.52      229.06     29.19 o
  19   3  11       35.01       39.52     26.95 o
  20   3  11       87.16       78.17     21.42 o
  21   3  11       71.83       72.33     22.71 o
  22   3  11       44.77       37.25     23.34 o
   1   4  11     4301.16     4351.61     27.31 o
   2   4  11     4693.16     4538.03    150.01 o
   3   4  11      139.12      155.85     24.48 o
   4   4  11      506.16      481.53     32.34 o
   5   4  11     1589.04     1569.75     20.89 o
   6   4  11     1106.71     1093.73     55.24 o
   7   4  11     2188.65     2106.30    126.43 o
   8   4  11      876.31      930.65     66.70 o
   9   4  11     1006.54     1007.32     17.74 o
  10   4  11      833.14      724.92     27.85 o
  11   4  11      136.25      119.47     29.19 o
  12   4  11      861.21      788.70     28.75 o
  13   4  11     1303.55     1111.19     30.09 o
  14   4  11      555.09      474.30     25.15 o
  15   4  11      958.93      793.64     32.34 o
  16   4  11      252.57      216.94     22.91 o
  17   4  11      229.50      195.38     27.85 o
  18   4  11      143.52      144.18     27.85 o
  19   4  11       64.62       35.93     27.40 o
  20   4  11       63.30       48.96     27.85 o
  21   4  11      181.81      145.52     29.19 o
  22   4  11       11.05       27.31     19.85 o
   1   5  11     3769.72     3938.36     25.41 o
   2   5  11     2913.55     3092.37     21.58 o
   3   5  11     1090.75     1004.23     20.15 o
   4   5  11     1519.10     1548.53     61.08 o
   5   5  11      808.61      860.41     50.75 o
   6   5  11      373.67      338.96     33.46 o
   7   5  11      518.14      544.79     20.89 o
   8   5  11       66.31      109.48     38.18 o
   9   5  11     1055.71     1093.03     66.25 o
  10   5  11     1699.88     1722.94     88.93 o
  11   5  11        8.53        5.15     18.41 o
  12   5  11      739.69      680.90     31.44 o
  13   5  11      578.02      461.72     25.60 o
  14   5  11      116.69       80.40     22.91 o
  15   5  11       86.03       85.79     22.01 o
  16   5  11      146.24      119.47     27.40 o
  17   5  11      292.58      246.13     29.19 o
  18   5  11      401.99      309.01     29.19 o
  19   5  11        5.48        6.29     21.56 o
  20   5  11       97.81       88.03     27.85 o
  21   5  11       99.05       57.94     22.91 o
   1   6  11     1493.69     1482.02     17.59 o
   2   6  11      573.77      569.08     32.34 o
   3   6  11     1551.16     1551.12     20.00 o
   4   6  11      411.30      405.58     14.29 o
   5   6  11     1025.99     1054.65     49.86 o
   6   6  11     2133.14     2150.36     73.88 o
   7   6  11      893.95      848.47     15.79 o
   8   6  11      178.67      180.96     13.92 o
   9   6  11     1210.79     1156.13     19.20 o
  10   6  11     1039.20     1090.23    113.63 o
  11   6  11       10.78       46.16     15.72 o
  12   6  11      304.86      292.16     43.12 o
  13   6  11      935.17      814.75     26.50 o
  14   6  11      104.89       87.13     22.91 o
  15   6  11      340.54      295.99     23.36 o
  16   6  11      137.30      107.35     22.46 o
  17   6  11      189.59      137.89     22.91 o
  18   6  11      130.27      124.41     23.36 o
  19   6  11       20.55       12.58     22.01 o
  20   6  11       22.73       43.12     27.85 o
   1   7  11      775.01      792.83     64.45 o
   2   7  11     1560.12     1670.83     32.56 o
   3   7  11      203.76      234.41     15.27 o
   4   7  11      824.98      830.40     18.41 o
   5   7  11      687.79      693.36     32.34 o
   6   7  11     1731.24     1671.29    128.46 o
   7   7  11      875.45      883.53     70.52 o
   8   7  11      252.99      261.30     19.54 o
   9   7  11      388.34      422.84     16.99 o
  10   7  11      818.60      737.52     97.46 o
  11   7  11       12.08       23.13     15.55 o
  12   7  11      189.43      199.17     15.72 o
  13   7  11      220.71      188.77     35.93 o
  14   7  11      202.18      186.52     13.59 o
  15   7  11      209.81      191.79     22.91 o
  16   7  11      105.92       65.58     22.91 o
  17   7  11       35.18       46.26     21.56 o
  18   7  11       58.70       17.52     22.91 o
  19   7  11        9.80        6.29     22.91 o
   1   8  11      245.19      268.15     37.28 o
   2   8  11     1749.30     1661.96     97.69 o
   3   8  11      120.29       87.38     13.96 o
   4   8  11     1992.40     1966.71     25.15 o
   5   8  11      699.39      687.90     33.24 o
   6   8  11      454.41      415.88     64.90 o
   7   8  11      158.36      173.43     22.68 o
   8   8  11      286.48      322.47     23.13 o
   9   8  11      380.87      452.23     14.20 o
  10   8  11      501.55      422.48     14.67 o
  11   8  11        9.62       52.97     15.08 o
  12   8  11      172.28      201.90     31.22 o
  13   8  11       61.58       56.46     28.30 o
  14   8  11      105.67      143.37     38.85 o
  15   8  11       13.48       41.36     26.95 o
  16   8  11       95.37       78.15     22.91 o
  17   8  11       73.95       45.36     22.91 o
  18   8  11      178.82       88.48     29.19 o
   1   9  11      689.01      628.47     24.03 o
   2   9  11       12.02       -2.34     41.10 o
   3   9  11      286.85      312.73     48.28 o
   4   9  11      147.90      147.18     13.87 o
   5   9  11      762.30      731.77     18.09 o
   6   9  11       11.22       45.85     43.79 o
   7   9  11      861.47      826.04     26.05 o
   8   9  11       51.22       71.74     25.38 o
   9   9  11      826.40      779.25     35.26 o
  10   9  11       46.70       49.74     15.72 o
  11   9  11       35.95       59.18     13.16 o
  12   9  11       26.94       42.29     23.36 o
  13   9  11      330.95      291.55     35.03 o
  14   9  11        1.06       26.05     15.72 o
  15   9  11      137.90      152.73     13.45 o
  16   9  11       13.90       14.60     24.93 o
  17   9  11       53.50       18.41     23.80 o
   1  10  11      133.13      125.84     13.78 o
   2  10  11      451.34      471.74     20.44 o
   3  10  11       24.97       50.79     21.56 o
   4  10  11      370.55      323.78     21.78 o
   5  10  11      112.84      123.35     19.99 o
   6  10  11      235.43      239.67     16.35 o
   7  10  11      204.17      202.52     55.02 o
   8  10  11       53.96      133.65     80.85 o
   9  10  11      164.17      154.21     29.42 o
  10  10  11      204.92      197.82     19.76 o
  11  10  11       32.52       11.56     33.01 o
  12  10  11      102.56       67.99     13.45 o
  13  10  11      131.59       84.95     14.60 o
  14  10  11       33.21       50.04     12.88 o
  15  10  11       51.77       50.01     23.58 o
   1  11  11       38.26       56.82     18.41 o
   2  11  11      441.81      444.92     34.81 o
   3  11  11       31.55       60.53     15.72 o
   4  11  11      194.02      207.30     45.36 o
   5  11  11       57.77       76.50     57.27 o
   6  11  11      110.27      128.56     20.21 o
   7  11  11       75.13      102.67     15.88 o
   8  11  11       41.52       22.90     13.12 o
   9  11  11       39.13       47.55     16.84 o
  10  11  11      119.23      171.38     62.88 o
  11  11  11        0.06      -19.99     19.99 o
  12  11  11       35.50       21.33     16.20 o
  13  11  11       26.92       38.21     26.28 o
   1  12  11      154.43      127.56     13.63 o
   2  12  11       61.47       98.53     17.52 o
   3  12  11       95.26      102.27     13.45 o
   4  12  11       25.29       34.11     18.64 o
   5  12  11       58.07       50.09     11.68 o
   6  12  11        5.15        9.67     21.56 o
   7  12  11      146.24      130.72     12.07 o
   8  12  11        2.30       -4.91     21.56 o
   9  12  11      153.79       90.14     19.76 o
  10  12  11        6.53       57.03     27.85 o
   1  13  11       13.79       24.94     13.47 o
   2  13  11      122.54      123.02     26.72 o
   3  13  11       40.74       59.81     23.13 o
   4  13  11       81.06       69.65     11.43 o
   5  13  11       14.87       27.83     65.13 o
   6  13  11       12.76       -0.22     40.65 o
   7  13  11       22.24       42.22     22.91 o
   0   2  12     2961.61     3130.10     35.03 o
   1   2  12     1105.91     1071.62     17.47 o
   2   2  12      774.34      741.99     26.95 o
   3   2  12      285.34      346.29     24.70 o
   4   2  12      242.90      246.58     24.70 o
   5   2  12     2777.06     2662.98     38.18 o
   6   2  12     2672.08     2841.74     43.12 o
   7   2  12     1376.63     1320.04     37.28 o
   8   2  12     1054.68     1081.09     35.93 o
   9   2  12      837.79      764.45     35.03 o
  10   2  12      326.81      334.61     35.48 o
  11   2  12     5472.51     5213.23     70.07 o
  12   2  12       59.15       74.11     37.73 o
  13   2  12       84.40       83.99     43.57 o
   0   3  12    14797.38    14018.73     54.80 o
   1   3  12      991.02      963.52     41.10 o
   2   3  12     2378.52     2427.63     88.03 o
   3   3  12     1679.90     1708.60     51.20 o
   4   3  12     2949.46     3046.00    160.34 o
   5   3  12      175.74      174.21     30.32 o
   6   3  12     1607.45     1537.87     31.44 o
   7   3  12      251.66      230.41     24.25 o
   8   3  12      739.85      711.45     27.40 o
   9   3  12      198.24      167.08     28.30 o
  10   3  12       63.51       78.15     27.85 o
  11   3  12       68.35       49.41     28.30 o
  12   3  12       44.23       79.50     28.30 o
  13   3  12      111.82      110.49     28.30 o
  14   3  12      309.08      235.80     29.19 o
  15   3  12      108.28       97.91     30.99 o
  16   3  12      805.81      733.90     38.63 o
  17   3  12       98.30       97.91     31.89 o
  18   3  12      138.46      126.27     23.18 o
  19   3  12      185.02      160.37     25.18 o
  20   3  12      277.27      228.89     27.95 o
  21   3  12       12.65        4.42     31.05 o
   0   4  12     2396.51     2494.55     32.79 o
   1   4  12      226.36      206.70     35.03 o
   2   4  12      174.89      183.53     14.60 o
   3   4  12      861.98      860.32     16.50 o
   4   4  12     2456.06     2316.22     55.02 o
   5   4  12     2343.66     2250.24     19.96 o
   6   4  12       41.10       58.88     26.72 o
   7   4  12      344.36      312.03     16.39 o
   8   4  12     1621.40     1646.61     22.55 o
   9   4  12     1393.91     1353.28     30.99 o
  10   4  12      463.73      418.15     26.50 o
  11   4  12     3192.43     3124.71     39.97 o
  12   4  12      711.59      682.70     28.30 o
  13   4  12      246.58      228.17     29.19 o
  14   4  12      312.53      278.47     24.70 o
  15   4  12      265.91      222.78     28.30 o
  16   4  12      124.33      138.79     28.75 o
  17   4  12      347.44      284.31     30.09 o
  18   4  12      123.76       98.81     27.40 o
  19   4  12      102.42       92.97     27.85 o
  20   4  12       23.85       33.24     27.40 o
  21   4  12       19.18       22.70     21.48 o
   0   5  12      715.35      734.35     19.76 o
   1   5  12      489.68      488.85     14.86 o
   2   5  12     1609.15     1682.81     20.64 o
   3   5  12      673.93      690.38     22.23 o
   4   5  12      104.38      100.48     16.83 o
   5   5  12     1621.97     1610.40     65.35 o
   6   5  12      636.70      606.07     29.64 o
   7   5  12     1780.56     1824.04    106.90 o
   8   5  12     2136.83     2214.95    153.61 o
   9   5  12      362.39      383.03     33.24 o
  10   5  12      372.48      382.50     17.31 o
  11   5  12     1319.77     1210.45     29.19 o
  12   5  12      457.87      406.48     30.09 o
  13   5  12        2.40        5.84     22.46 o
  14   5  12      870.00      750.97     27.85 o
  15   5  12      488.08      404.68     25.15 o
  16   5  12       94.40       58.84     22.46 o
  17   5  12       49.93       37.73     22.01 o
  18   5  12       21.42       44.47     26.95 o
  19   5  12       84.40       66.47     22.91 o
  20   5  12       66.90       65.13     28.30 o
   0   6  12     1933.23     1779.51     30.09 o
   1   6  12     1807.54     1912.53    119.92 o
   2   6  12      151.54      185.74     14.37 o
   3   6  12     3127.60     3239.97     46.71 o
   4   6  12      424.80      470.72     15.32 o
   5   6  12       79.17      101.96     36.83 o
   6   6  12      772.58      818.63     15.94 o
   7   6  12      487.18      460.97     14.29 o
   8   6  12      190.20      194.32     13.29 o
   9   6  12      135.89      130.09     18.41 o
  10   6  12        1.15      -12.42     15.23 o
  11   6  12       47.16       81.68     25.15 o
  12   6  12       48.93       88.48     22.01 o
  13   6  12      185.10      180.11     23.36 o
  14   6  12       73.45      101.06     22.91 o
  15   6  12      133.55       98.81     22.91 o
  16   6  12      212.05      155.85     28.30 o
  17   6  12      117.62      134.29     27.40 o
  18   6  12       14.77       29.64     22.91 o
  19   6  12      280.76      114.08     29.19 o
   0   7  12       87.97      137.44     22.91 o
   1   7  12       67.02       62.43     17.52 o
   2   7  12       77.39       70.36     16.67 o
   3   7  12     1466.44     1476.59     39.52 o
   4   7  12      895.51      821.70     21.56 o
   5   7  12      549.88      489.44     14.76 o
   6   7  12       47.07       72.56     22.91 o
   7   7  12       11.54       20.70     81.07 o
   8   7  12     1926.92     1927.69    108.24 o
   9   7  12      266.83      319.66     76.58 o
  10   7  12      224.25      196.17     16.51 o
  11   7  12      263.32      305.18     59.06 o
  12   7  12      544.24      540.99     63.55 o
  13   7  12       87.55       95.90     25.15 o
  14   7  12      367.80      276.67     24.25 o
  15   7  12        3.78       27.40     22.01 o
  16   7  12       10.59        8.08     22.46 o
  17   7  12      113.32       90.73     22.91 o
  18   7  12       62.85       43.12     23.36 o
   0   8  12      518.75      531.34     24.25 o
   1   8  12      354.62      382.61     16.67 o
   2   8  12      230.36      275.34     16.99 o
   3   8  12      536.47      585.52     17.94 o
   4   8  12      393.82      371.90     28.07 o
   5   8  12       13.29       23.76     18.64 o
   6   8  12      437.13      413.11     12.54 o
   7   8  12      218.46      238.62     13.87 o
   8   8  12     1570.53     1476.33     17.59 o
   9   8  12       10.67       12.83     26.95 o
  10   8  12      100.96      116.23     12.63 o
  11   8  12       34.75       56.45     13.03 o
  12   8  12      295.13      278.95     27.17 o
  13   8  12        8.61       -6.66     13.25 o
  14   8  12      394.29      380.38     63.55 o
  15   8  12       54.67       54.35     22.46 o
  16   8  12       46.10       26.50     22.91 o
  17   8  12        0.80       26.95     22.91 o
   0   9  12       13.54       12.58     15.72 o
   1   9  12      442.79      371.05     25.38 o
   2   9  12        7.79       -1.48     13.54 o
   3   9  12     1892.41     1809.92     31.22 o
   4   9  12       51.43       78.07     25.83 o
   5   9  12       94.56      109.65     28.75 o
   6   9  12       65.07       57.39     24.70 o
   7   9  12      320.82      343.05     13.54 o
   8   9  12       33.68       77.62     23.58 o
   9   9  12       46.72       31.14     22.01 o
  10   9  12        3.44       -4.16     12.55 o
  11   9  12       66.91       72.36     12.55 o
  12   9  12        6.95       18.34     10.78 o
  13   9  12       67.84       46.36     11.27 o
  14   9  12       21.77       16.80     15.27 o
  15   9  12       16.42       40.27     12.79 o
  16   9  12       20.77       44.02     22.91 o
   0  10  12       26.43       18.86     15.27 o
   1  10  12      159.85      187.92     13.45 o
   2  10  12       58.58       59.94     12.79 o
   3  10  12      300.45      285.26     35.71 o
   4  10  12      118.09      114.03     38.18 o
   5  10  12       48.42       62.15     43.57 o
   6  10  12      115.58      146.94     50.75 o
   7  10  12       97.41      151.10     66.47 o
   8  10  12      621.60      615.54     87.58 o
   9  10  12       19.54       33.06     12.71 o
  10  10  12       95.38      113.22     24.48 o
  11  10  12       40.02       76.03     15.87 o
  12  10  12      129.82       66.59     16.67 o
  13  10  12       20.10       37.91     16.02 o
  14  10  12      152.29      134.61     16.99 o
   0  11  12       16.50      -21.56     21.56 o
   1  11  12       29.55       41.71     12.94 o
   2  11  12       55.26       49.76     49.41 o
   3  11  12      113.41      118.40     12.79 o
   4  11  12      130.71      141.41     11.59 o
   5  11  12       15.40       44.02     16.17 o
   6  11  12       26.91        2.72     12.88 o
   7  11  12        4.91       31.80     16.04 o
   8  11  12      333.20      314.55     16.99 o
   9  11  12       19.00       43.99     46.49 o
  10  11  12       33.00       27.40     13.29 o
  11  11  12        9.71       33.07     31.66 o
  12  11  12      153.11      125.78     28.07 o
   0  12  12       66.78       -9.88     23.36 o
   1  12  12      143.04      177.68     56.37 o
   2  12  12       15.65        4.97     12.88 o
   3  12  12      315.65      301.82     18.41 o
   4  12  12       15.46        2.67     24.03 o
   5  12  12       34.95        8.71     13.03 o
   6  12  12       17.47       32.08     19.31 o
   7  12  12       33.83      -11.62     13.36 o
   8  12  12        6.47       58.77     51.65 o
   9  12  12       11.16      -13.54     13.54 o
   0  13  12       40.93      121.72     22.46 o
   1  13  12       27.81       30.47     13.92 o
   2  13  12       28.73        8.50     13.54 o
   3  13  12       43.11       -6.19     13.29 o
   4  13  12        5.27       56.14     16.62 o
   1   2  13     1936.35     2083.59     32.34 o
   2   2  13      996.35      899.19     28.75 o
   3   2  13     1196.07     1211.79     29.19 o
   4   2  13     1928.92     1885.96     32.79 o
   5   2  13     1250.85     1215.39     30.54 o
   6   2  13      712.98      727.62     27.40 o
   7   2  13     1165.23     1035.28     34.58 o
   8   2  13      374.91      357.52     35.03 o
   9   2  13     3112.58     3100.00     53.90 o
  10   2  13      641.92      648.12     39.52 o
  11   2  13       14.97       14.82     39.52 o
   1   3  13     1098.97     1040.04     17.01 o
   2   3  13     3978.34     3967.62     55.92 o
   3   3  13      531.66      597.51     18.58 o
   4   3  13     2501.64     2526.34     26.95 o
   5   3  13      456.67      486.42     26.95 o
   6   3  13     1365.27     1377.98     30.54 o
   7   3  13      202.88      217.39     27.85 o
   8   3  13      710.24      676.41     27.40 o
   9   3  13      349.70      321.59     29.64 o
  10   3  13     1594.31     1579.20     38.18 o
  11   3  13       15.63       12.13     27.85 o
  12   3  13      664.12      641.83     37.28 o
  13   3  13      361.30      387.16     35.48 o
  14   3  13      224.09      238.05     33.69 o
  15   3  13       58.08       61.53     35.93 o
  16   3  13      102.34       90.28     35.93 o
   1   4  13      903.56      812.95     35.93 o
   2   4  13     1587.50     1578.80     29.42 o
   3   4  13       66.21       64.70     16.20 o
   4   4  13      454.40      443.38     44.69 o
   5   4  13      716.71      739.64     28.75 o
   6   4  13     1146.98     1197.81     67.37 o
   7   4  13     2082.31     2079.27     40.87 o
   8   4  13      208.69      194.93     24.70 o
   9   4  13     1416.21     1483.53     36.38 o
  10   4  13      809.20      765.34     33.24 o
  11   4  13       43.40       69.17     23.80 o
  12   4  13      118.51       87.58     28.30 o
  13   4  13      704.93      720.88     32.34 o
  14   4  13      187.79      168.43     23.80 o
  15   4  13      508.50      514.72     31.44 o
  16   4  13      114.42      111.39     27.40 o
  17   4  13       59.94       69.17     30.99 o
  18   4  13       33.93       34.58     30.99 o
  19   4  13       49.76       47.61     32.34 o
  20   4  13       94.10       90.95     24.14 o
   1   5  13      860.22      897.50     41.32 o
   2   5  13      671.94      733.35     17.94 o
   3   5  13      525.91      508.43     66.70 o
   4   5  13     1716.62     1785.51     42.00 o
   5   5  13     1391.81     1363.10     31.44 o
   6   5  13      513.09      524.39     20.21 o
   7   5  13     1030.00      928.14     40.42 o
   8   5  13      243.45      264.68     28.97 o
   9   5  13     1234.67     1297.18    144.85 o
  10   5  13     1189.05     1106.69     29.64 o
  11   5  13      115.33       83.99     23.36 o
  12   5  13      761.22      695.73     26.95 o
  13   5  13      569.25      511.58     26.50 o
  14   5  13       10.38        9.43     22.91 o
  15   5  13       95.38       85.79     22.91 o
  16   5  13      151.32      114.53     24.25 o
  17   5  13      133.83      108.69     27.85 o
  18   5  13      162.48      142.83     24.70 o
  19   5  13       24.11       18.41     28.30 o
   1   6  13     1765.11     1819.68     21.27 o
   2   6  13     1092.45     1131.41     28.07 o
   3   6  13      278.04      324.23     14.11 o
   4   6  13     1063.71     1073.91     83.54 o
   5   6  13     1685.97     1595.89     66.25 o
   6   6  13       80.68       94.31     16.04 o
   7   6  13      625.67      621.77     42.44 o
   8   6  13      126.69      150.99     13.92 o
   9   6  13      421.77      401.08     18.19 o
  10   6  13       95.48      101.76     13.36 o
  11   6  13      156.62      150.07     34.81 o
  12   6  13      114.02      133.85     22.91 o
  13   6  13      263.96      252.42     23.80 o
  14   6  13       70.96       78.60     22.46 o
  15   6  13       95.70      108.69     22.91 o
  16   6  13       53.69       67.82     22.46 o
  17   6  13      148.40      116.33     28.30 o
  18   6  13       99.59       79.05     23.36 o
   1   7  13     1040.75      955.41    101.06 o
   2   7  13     1209.54     1219.43     77.25 o
   3   7  13       77.08      100.20     23.13 o
   4   7  13      190.12      202.80     16.51 o
   5   7  13      290.45      388.69     18.86 o
   6   7  13      813.67      843.35     44.24 o
   7   7  13      742.11      727.43     72.99 o
   8   7  13      121.35      162.44     26.05 o
   9   7  13      280.52      266.48     16.99 o
  10   7  13      537.80      532.05     34.58 o
  11   7  13       20.40        7.57     12.70 o
  12   7  13      299.89      294.58     38.63 o
  13   7  13       57.77       44.02     22.46 o
  14   7  13       82.65       50.75     22.46 o
  15   7  13      159.14      126.66     23.36 o
  16   7  13      139.37      110.94     28.75 o
  17   7  13       31.43       53.90     23.36 o
   1   8  13      211.59      199.02     16.20 o
   2   8  13      445.94      476.79     53.45 o
   3   8  13      116.24      103.48     19.31 o
   4   8  13      571.79      554.17     18.41 o
   5   8  13       41.30       57.96     15.88 o
   6   8  13      599.98      574.01     24.25 o
   7   8  13       74.16       77.05     22.01 o
   8   8  13       38.02       35.05     24.03 o
   9   8  13      128.64      133.63     24.25 o
  10   8  13      570.45      514.72     16.39 o
  11   8  13       17.84       19.25     27.85 o
  12   8  13      356.28      430.22     47.61 o
  13   8  13      117.28       82.29     16.20 o
  14   8  13        5.48       25.60     22.46 o
  15   8  13        5.16      -18.41     27.40 o
  16   8  13       92.62       73.21     23.80 o
   1   9  13      683.43      660.99     26.50 o
   2   9  13       50.61      105.39     16.04 o
   3   9  13      116.86      139.02     17.07 o
   4   9  13       48.31       67.98     15.88 o
   5   9  13      433.47      435.76     41.10 o
   6   9  13        1.61        8.28     23.80 o
   7   9  13      395.42      353.76     22.68 o
   8   9  13        4.86        7.37     17.74 o
   9   9  13      167.38      171.86     13.12 o
  10   9  13       10.64      -13.14     26.28 o
  11   9  13        1.86       37.96     15.94 o
  12   9  13        8.48       12.54     24.25 o
  13   9  13      166.48      138.83     27.62 o
  14   9  13       13.59       55.38     39.30 o
  15   9  13      106.76       70.07     23.36 o
   1  10  13      195.11      208.71     13.12 o
   2  10  13      193.62      211.82     16.19 o
   3  10  13       17.33      -12.88     12.88 o
   4  10  13      243.31      233.51     22.91 o
   5  10  13      121.72       95.46     11.42 o
   6  10  13      263.34      266.29     13.78 o
   7  10  13       76.09       99.33     13.29 o
   8  10  13       21.81        2.40     15.72 o
   9  10  13        8.77       -5.38     15.55 o
  10  10  13      208.96      207.40     77.48 o
  11  10  13        5.88       42.16     16.19 o
  12  10  13      127.59       97.22     16.67 o
  13  10  13       35.19       51.88     13.38 o
   1  11  13       74.89       92.58     41.55 o
[truncated: 25,631 more chars]
